# Supplementary material for: Methyl 3-(1H-indol-3-yl)propano­ate
Source: Acta Crystallogr Sect E Struct Rep Online. 2011 Jul 23;67(Pt 8):o2121. doi: 10.1107/S1600536811028595 (PMC3213562; doi:10.1107/S1600536811028595)
Supplement: Supplementary file 1 [file e-67-o2121-sup1.cif]

##############################################################################
#                                                                            #
# This CIF contains the data in a paper accepted for publication in          #
# Acta Crystallographica Section E. It conforms to the requirements of       #
# Notes for Authors for Acta Crystallographica Section E, and has been       #
# peer reviewed under the auspices of the IUCr Commission on Journals.       #
#                                                                            #
# Full details of the Crystallographic Information File format               #
# are given in the paper "The Crystallographic Information File (CIF):       #
# a New Standard Archive File for Crystallography" by S. R. Hall, F. H.      #
# Allen and I. D. Brown [Acta Cryst. (1991), A47, 655-685].                  #
#                                                                            #
# The current version of the core CIF dictionary is obtainable from          #
# ftp://ftp.iucr.org/pub/cif_core.dic.                                       #
#                                                                            #
# Software is freely available for graphical display of the structure(s)     #
# in this CIF. For information consult the CIF software page                 #
# http://www.iucr.org/resources/cif/software.                                #
#                                                                            #
# This file may be used for bona fide research purposes within the           #
# scientific community so long as proper attribution is given to the journal # 
# article from which it was obtained.                                        #
#                                                                            #
##############################################################################
data_I
_audit_creation_method     'SHELXL-97'
_journal_data_validation_number     ?
_journal_date_recd_electronic     2011-07-13
_journal_date_accepted     2011-07-16
_journal_name_full     'Acta Crystallographica, Section E'
_journal_year     2011
_journal_volume     67
_journal_issue      8
_journal_page_first     o2121
_journal_page_last     o2121
_journal_paper_category     QO
_journal_coeditor_code     GK2396
_publ_contact_author_name     'Prof. Dong-Feng Li'
_publ_contact_author_address
;
School of Chemistry and Life Science,
Changchun University of Technology,
Changchun 130012
People's Republic of China
;
_publ_contact_author_email     lidongfeng@mail.ccut.edu.cn
_publ_contact_author_fax     '(86) 431 85716473'
_publ_contact_author_phone     '(86) 431 85716472'
_publ_section_title
;
Methyl 3-(1<i>H</i>-indol-3-yl)propanoate
;
loop_
    _publ_author_name
    _publ_author_footnote
    _publ_author_address
    'Rui-Bin Hou' .
;
School of Chemistry and Life Science,
Changchun University of Technology,
Changchun 130012
People's Republic of China
;
    'Dong-Feng Li' .
;
School of Chemistry and Life Science,
Changchun University of Technology,
Changchun 130012
People's Republic of China
;
_chemical_name_systematic
;
Methyl 3-(1<i>H</i>-indol-3-yl)propanoate
;
_chemical_name_common     ?
_chemical_formula_moiety     'C12 H13 N O2'
_chemical_formula_sum     'C12 H13 N O2'
_chemical_formula_iupac     'C12 H13 N O2'
_chemical_formula_weight     203.23
_chemical_melting_point     ?
_symmetry_cell_setting     monoclinic
_symmetry_space_group_name_H-M     'P 21/c'
_symmetry_space_group_name_HALL     '-P 2ybc'
loop_
    _symmetry_equiv_pos_as_xyz
    'x, y, z'
    '-x, y+1/2, -z+1/2'
    '-x, -y, -z'
    'x, -y-1/2, z-1/2'
_cell_length_a     6.893(5)
_cell_length_b     9.146(8)
_cell_length_c     18.052(10)
_cell_angle_alpha     90.00
_cell_angle_beta     111.27(3)
_cell_angle_gamma     90.00
_cell_volume     1060.5(13)
_cell_formula_units_Z     4
_cell_measurement_reflns_used     5849
_cell_measurement_theta_min     3.24
_cell_measurement_theta_max     27.44
_cell_measurement_temperature     296(2)
_exptl_crystal_description     block
_exptl_crystal_colour     colorless
_exptl_crystal_size_max     0.46
_exptl_crystal_size_mid     0.19
_exptl_crystal_size_min     0.18
_exptl_crystal_density_diffrn     1.273
_exptl_crystal_density_meas     ?
_exptl_crystal_density_method     'not measured'
_exptl_crystal_F_000     432
_exptl_absorpt_coefficient_mu     0.087
_exptl_absorpt_correction_type     multi-scan
_exptl_absorpt_process_details     '(ABSCOR; Higashi, 1995)'
_exptl_absorpt_correction_T_min     0.9610
_exptl_absorpt_correction_T_max     0.9844
_exptl_special_details
;
(See detailed section in the paper)
;
_diffrn_ambient_temperature     296(2)
_diffrn_radiation_type     MoK\a
_diffrn_radiation_wavelength     0.71073
_diffrn_radiation_source     'fine-focus sealed tube'
_diffrn_radiation_monochromator     graphite
_diffrn_measurement_device_type     'Rigaku R-AXIS RAPID'
_diffrn_measurement_method     '\w scans'
_diffrn_detector_area_resol_mean     ?
_diffrn_reflns_number     10015
_diffrn_reflns_av_R_equivalents     0.0482
_diffrn_reflns_av_sigmaI/netI     0.0393
_diffrn_reflns_theta_min     3.22
_diffrn_reflns_theta_max     27.47
_diffrn_reflns_theta_full     27.47
_diffrn_measured_fraction_theta_max     0.996
_diffrn_measured_fraction_theta_full     0.996
_diffrn_reflns_limit_h_min     -8
_diffrn_reflns_limit_h_max     8
_diffrn_reflns_limit_k_min     -11
_diffrn_reflns_limit_k_max     11
_diffrn_reflns_limit_l_min     -23
_diffrn_reflns_limit_l_max     23
_diffrn_standards_number     0
_diffrn_standards_interval_count     0
_diffrn_standards_interval_time     0
_diffrn_standards_decay_%     0
_refine_special_details
;
Refinement of <i>F</i>^2^ against ALL reflections. The weighted <i>R</i>-factor
<i>wR</i> and goodness of fit <i>S</i> are based on <i>F</i>^2^, conventional
<i>R</i>-factors <i>R</i> are based on <i>F</i>, with <i>F</i> set to zero for
negative <i>F</i>^2^. The threshold expression of <i>F</i>^2^ >
\s(<i>F</i>^2^) is used only for calculating <i>R</i>-factors(gt) <i>etc</i>.
and is not relevant to the choice of reflections for refinement.
<i>R</i>-factors based on <i>F</i>^2^ are statistically about twice as large
as those based on <i>F</i>, and <i>R</i>- factors based on ALL data will be
even larger.
;
_reflns_number_total     2414
_reflns_number_gt     1509
_reflns_threshold_expression     >2sigma(I)
_refine_ls_structure_factor_coef     Fsqd
_refine_ls_matrix_type     full
_refine_ls_R_factor_all     0.0891
_refine_ls_R_factor_gt     0.0515
_refine_ls_wR_factor_gt     0.1209
_refine_ls_wR_factor_ref     0.1379
_refine_ls_goodness_of_fit_ref     1.042
_refine_ls_restrained_S_all     1.043
_refine_ls_number_reflns     2414
_refine_ls_number_parameters     138
_refine_ls_number_restraints     1
_refine_ls_hydrogen_treatment     constr
_refine_ls_weighting_scheme     calc
_refine_ls_weighting_details
         'calc w=1/[\s^2^(Fo^2^)+(0.0614P)^2^+0.1289P] where P=(Fo^2^+2Fc^2^)/3'
_atom_sites_solution_hydrogens     geom
_atom_sites_solution_primary     direct
_atom_sites_solution_secondary     difmap
_refine_ls_shift/su_max     0.000
_refine_ls_shift/su_mean     0.000
_refine_diff_density_max     0.157
_refine_diff_density_min     -0.156
_refine_ls_extinction_method     SHELXL
_refine_ls_extinction_coef     0.036(5)
_refine_ls_extinction_expression
                                  'Fc^*^=kFc[1+0.001xFc^2^\l^3^/sin(2\q)]^-1/4^'
loop_
    _atom_type_symbol
    _atom_type_description
    _atom_type_scat_dispersion_real
    _atom_type_scat_dispersion_imag
    _atom_type_scat_source
    'C' 'C' 0.0033 0.0016
                         'International Tables Vol C Tables 4.2.6.8 and 6.1.1.4'
    'H' 'H' 0.0000 0.0000
                         'International Tables Vol C Tables 4.2.6.8 and 6.1.1.4'
    'N' 'N' 0.0061 0.0033
                         'International Tables Vol C Tables 4.2.6.8 and 6.1.1.4'
    'O' 'O' 0.0106 0.0060
                         'International Tables Vol C Tables 4.2.6.8 and 6.1.1.4'
_computing_data_collection     'RAPID-AUTO (Rigaku Corporation, 1998)'
_computing_cell_refinement     'RAPID-AUTO (Rigaku Corporation, 1998)'
_computing_data_reduction
;
CrystalStructure (MSC & Rigaku, 2002)
;
_computing_structure_solution     'SHELXS97 (Sheldrick, 2008)'
_computing_structure_refinement     'SHELXL97 (Sheldrick, 2008)'
_computing_molecular_graphics
;
SHELXTL (Sheldrick, 2008)
and DIAMOND (Brandenburg & Berndt, 2001)
;
_computing_publication_material     'SHELXL97 (Sheldrick, 2008)'
loop_
    _atom_site_type_symbol
    _atom_site_label
    _atom_site_fract_x
    _atom_site_fract_y
    _atom_site_fract_z
    _atom_site_U_iso_or_equiv
    _atom_site_adp_type
    _atom_site_calc_flag
    _atom_site_refinement_flags
    _atom_site_occupancy
    _atom_site_symmetry_multiplicity
    _atom_site_disorder_assembly
    _atom_site_disorder_group
    O O1 -0.1892(2) 0.69967(17) 0.43997(8) 0.0762(5) Uani d . 1 1 . .
    O O2 -0.3213(2) 0.88674(17) 0.48330(8) 0.0760(5) Uani d . 1 1 . .
    N N1 0.5979(2) 0.80147(17) 0.76433(8) 0.0566(4) Uani d D 1 1 . .
    H H1 0.6448 0.8259 0.8192 0.085 Uiso d RD 1 1 . .
    C C1 0.5726(3) 0.65764(19) 0.66104(9) 0.0469(4) Uani d . 1 1 . .
    C C2 0.6478(3) 0.5573(2) 0.61952(11) 0.0585(5) Uani d . 1 1 . .
    H H2 0.5628 0.5253 0.5693 0.070 Uiso calc R 1 1 . .
    C C3 0.8477(3) 0.5065(2) 0.65345(13) 0.0668(6) Uani d . 1 1 . .
    H H3 0.8984 0.4403 0.6258 0.080 Uiso calc R 1 1 . .
    C C4 0.9761(3) 0.5526(2) 0.72877(13) 0.0671(6) Uani d . 1 1 . .
    H H4 1.1109 0.5161 0.7507 0.080 Uiso calc R 1 1 . .
    C C5 0.9079(3) 0.6506(2) 0.77134(11) 0.0598(5) Uani d . 1 1 . .
    H H5 0.9941 0.6810 0.8217 0.072 Uiso calc R 1 1 . .
    C C6 0.7059(3) 0.70276(19) 0.73679(10) 0.0481(4) Uani d . 1 1 . .
    C C7 0.4000(3) 0.8150(2) 0.70877(10) 0.0546(5) Uani d . 1 1 . .
    H H7 0.2961 0.8736 0.7145 0.066 Uiso calc R 1 1 . .
    C C8 0.3779(3) 0.7306(2) 0.64415(9) 0.0491(5) Uani d . 1 1 . .
    C C9 0.1912(3) 0.7142(2) 0.56905(10) 0.0606(5) Uani d . 1 1 . .
    H H9A 0.1467 0.6129 0.5639 0.073 Uiso calc R 1 1 . .
    H H9B 0.2316 0.7372 0.5242 0.073 Uiso calc R 1 1 . .
    C C10 0.0095(3) 0.8096(2) 0.56507(10) 0.0558(5) Uani d . 1 1 . .
    H H10A -0.0319 0.7868 0.6097 0.067 Uiso calc R 1 1 . .
    H H10B 0.0529 0.9111 0.5699 0.067 Uiso calc R 1 1 . .
    C C11 -0.1734(3) 0.7903(2) 0.48976(10) 0.0532(5) Uani d . 1 1 . .
    C C12 -0.5084(3) 0.8803(3) 0.41298(12) 0.0820(7) Uani d . 1 1 . .
    H H12A -0.4753 0.9036 0.3671 0.123 Uiso calc R 1 1 . .
    H H12B -0.6080 0.9494 0.4178 0.123 Uiso calc R 1 1 . .
    H H12C -0.5661 0.7836 0.4074 0.123 Uiso calc R 1 1 . .
loop_
    _atom_site_aniso_label
    _atom_site_aniso_U_11
    _atom_site_aniso_U_22
    _atom_site_aniso_U_33
    _atom_site_aniso_U_12
    _atom_site_aniso_U_13
    _atom_site_aniso_U_23
    O1 0.0724(10) 0.0813(11) 0.0522(7) 0.0196(8) -0.0047(7) -0.0124(7)
    O2 0.0590(9) 0.0844(11) 0.0673(8) 0.0192(8) 0.0020(7) -0.0161(7)
    N1 0.0537(9) 0.0640(10) 0.0445(8) -0.0005(8) 0.0087(7) -0.0074(7)
    C1 0.0477(10) 0.0480(10) 0.0424(8) -0.0038(8) 0.0132(8) 0.0026(7)
    C2 0.0677(13) 0.0552(12) 0.0516(10) -0.0013(10) 0.0204(9) -0.0030(8)
    C3 0.0675(14) 0.0577(13) 0.0807(14) 0.0070(10) 0.0338(11) -0.0018(10)
    C4 0.0520(12) 0.0571(13) 0.0878(14) 0.0035(10) 0.0202(11) 0.0053(11)
    C5 0.0475(11) 0.0566(12) 0.0635(11) -0.0053(9) 0.0060(9) 0.0001(9)
    C6 0.0458(10) 0.0459(10) 0.0486(9) -0.0054(8) 0.0124(8) 0.0030(8)
    C7 0.0476(11) 0.0620(12) 0.0485(9) 0.0046(9) 0.0107(8) -0.0029(8)
    C8 0.0487(10) 0.0542(11) 0.0401(9) -0.0019(8) 0.0109(8) -0.0001(7)
    C9 0.0529(11) 0.0744(14) 0.0440(9) 0.0054(10) 0.0050(8) -0.0041(9)
    C10 0.0574(12) 0.0549(11) 0.0464(9) -0.0020(9) 0.0084(8) 0.0004(8)
    C11 0.0542(11) 0.0548(11) 0.0460(9) 0.0027(9) 0.0126(8) 0.0045(8)
    C12 0.0555(13) 0.0987(19) 0.0722(13) 0.0191(12) -0.0002(11) -0.0103(12)
_geom_special_details
;
All e.s.d.'s (except the e.s.d. in the dihedral angle between two l.s. planes)
are estimated using the full covariance matrix. The cell e.s.d.'s are taken
into account individually in the estimation of e.s.d.'s in distances, angles
and torsion angles; correlations between e.s.d.'s in cell parameters are only
used when they are defined by crystal symmetry. An approximate (isotropic)
treatment of cell e.s.d.'s is used for estimating e.s.d.'s involving l.s.
planes.
;
loop_
    _geom_bond_atom_site_label_1
    _geom_bond_atom_site_label_2
    _geom_bond_site_symmetry_2
    _geom_bond_distance
    _geom_bond_publ_flag
    O1 C11 . 1.198(2) ?
    O2 C11 . 1.321(2) ?
    O2 C12 . 1.446(2) ?
    N1 C6 . 1.373(2) ?
    N1 C7 . 1.375(2) ?
    N1 H1 . 0.9498 ?
    C1 C2 . 1.398(3) ?
    C1 C6 . 1.404(2) ?
    C1 C8 . 1.429(3) ?
    C2 C3 . 1.371(3) ?
    C2 H2 . 0.9300 ?
    C3 C4 . 1.392(3) ?
    C3 H3 . 0.9300 ?
    C4 C5 . 1.370(3) ?
    C4 H4 . 0.9300 ?
    C5 C6 . 1.388(3) ?
    C5 H5 . 0.9300 ?
    C7 C8 . 1.361(3) ?
    C7 H7 . 0.9300 ?
    C8 C9 . 1.500(2) ?
    C9 C10 . 1.507(3) ?
    C9 H9A . 0.9700 ?
    C9 H9B . 0.9700 ?
    C10 C11 . 1.491(2) ?
    C10 H10A . 0.9700 ?
    C10 H10B . 0.9700 ?
    C12 H12A . 0.9600 ?
    C12 H12B . 0.9600 ?
    C12 H12C . 0.9600 ?
loop_
    _geom_angle_atom_site_label_1
    _geom_angle_atom_site_label_2
    _geom_angle_atom_site_label_3
    _geom_angle_site_symmetry_1
    _geom_angle_site_symmetry_3
    _geom_angle
    _geom_angle_publ_flag
    C11 O2 C12 . . 117.67(16) ?
    C6 N1 C7 . . 108.66(15) ?
    C6 N1 H1 . . 120.5 ?
    C7 N1 H1 . . 127.7 ?
    C2 C1 C6 . . 118.42(17) ?
    C2 C1 C8 . . 133.97(16) ?
    C6 C1 C8 . . 107.61(16) ?
    C3 C2 C1 . . 119.42(18) ?
    C3 C2 H2 . . 120.3 ?
    C1 C2 H2 . . 120.3 ?
    C2 C3 C4 . . 120.9(2) ?
    C2 C3 H3 . . 119.5 ?
    C4 C3 H3 . . 119.5 ?
    C5 C4 C3 . . 121.4(2) ?
    C5 C4 H4 . . 119.3 ?
    C3 C4 H4 . . 119.3 ?
    C4 C5 C6 . . 117.73(18) ?
    C4 C5 H5 . . 121.1 ?
    C6 C5 H5 . . 121.1 ?
    N1 C6 C5 . . 130.60(17) ?
    N1 C6 C1 . . 107.26(15) ?
    C5 C6 C1 . . 122.14(17) ?
    C8 C7 N1 . . 110.32(16) ?
    C8 C7 H7 . . 124.8 ?
    N1 C7 H7 . . 124.8 ?
    C7 C8 C1 . . 106.12(15) ?
    C7 C8 C9 . . 128.62(17) ?
    C1 C8 C9 . . 125.26(16) ?
    C8 C9 C10 . . 114.27(16) ?
    C8 C9 H9A . . 108.7 ?
    C10 C9 H9A . . 108.7 ?
    C8 C9 H9B . . 108.7 ?
    C10 C9 H9B . . 108.7 ?
    H9A C9 H9B . . 107.6 ?
    C11 C10 C9 . . 112.84(16) ?
    C11 C10 H10A . . 109.0 ?
    C9 C10 H10A . . 109.0 ?
    C11 C10 H10B . . 109.0 ?
    C9 C10 H10B . . 109.0 ?
    H10A C10 H10B . . 107.8 ?
    O1 C11 O2 . . 122.57(17) ?
    O1 C11 C10 . . 125.61(18) ?
    O2 C11 C10 . . 111.82(16) ?
    O2 C12 H12A . . 109.5 ?
    O2 C12 H12B . . 109.5 ?
    H12A C12 H12B . . 109.5 ?
    O2 C12 H12C . . 109.5 ?
    H12A C12 H12C . . 109.5 ?
    H12B C12 H12C . . 109.5 ?
loop_
    _geom_torsion_atom_site_label_1
    _geom_torsion_atom_site_label_2
    _geom_torsion_atom_site_label_3
    _geom_torsion_atom_site_label_4
    _geom_torsion_site_symmetry_1
    _geom_torsion_site_symmetry_2
    _geom_torsion_site_symmetry_3
    _geom_torsion_site_symmetry_4
    _geom_torsion
    _geom_torsion_publ_flag
    C6 C1 C2 C3 . . . . -0.2(3) ?
    C8 C1 C2 C3 . . . . -179.77(19) ?
    C1 C2 C3 C4 . . . . 0.5(3) ?
    C2 C3 C4 C5 . . . . -0.4(3) ?
    C3 C4 C5 C6 . . . . -0.1(3) ?
    C7 N1 C6 C5 . . . . -178.76(18) ?
    C7 N1 C6 C1 . . . . 1.8(2) ?
    C4 C5 C6 N1 . . . . -179.00(18) ?
    C4 C5 C6 C1 . . . . 0.4(3) ?
    C2 C1 C6 N1 . . . . 179.23(15) ?
    C8 C1 C6 N1 . . . . -1.06(19) ?
    C2 C1 C6 C5 . . . . -0.3(3) ?
    C8 C1 C6 C5 . . . . 179.44(16) ?
    C6 N1 C7 C8 . . . . -1.9(2) ?
    N1 C7 C8 C1 . . . . 1.2(2) ?
    N1 C7 C8 C9 . . . . -178.59(18) ?
    C2 C1 C8 C7 . . . . 179.6(2) ?
    C6 C1 C8 C7 . . . . -0.1(2) ?
    C2 C1 C8 C9 . . . . -0.6(3) ?
    C6 C1 C8 C9 . . . . 179.73(17) ?
    C7 C8 C9 C10 . . . . 2.6(3) ?
    C1 C8 C9 C10 . . . . -177.13(17) ?
    C8 C9 C10 C11 . . . . -179.92(16) ?
    C12 O2 C11 O1 . . . . 0.1(3) ?
    C12 O2 C11 C10 . . . . -179.83(17) ?
    C9 C10 C11 O1 . . . . 7.5(3) ?
    C9 C10 C11 O2 . . . . -172.55(16) ?
loop_
    _geom_hbond_atom_site_label_D
    _geom_hbond_atom_site_label_H
    _geom_hbond_atom_site_label_A
    _geom_hbond_site_symmetry_A
    _geom_hbond_distance_DH
    _geom_hbond_distance_HA
    _geom_hbond_distance_DA
    _geom_hbond_angle_DHA
    N1 H1 O1 4_676 0.95 2.08 2.972(3) 157
_iucr_refine_instructions_details
;
TITL shelxl in P21/c
CELL  0.71073    6.8930    9.1460   18.0520    90.000   111.270    90.000
ZERR  4           0.0048    0.0077    0.0101     0.000     0.0260     0.000
LATT 1
SYMM             - X ,    0.50000 + Y ,    0.50000 - Z
SFAC C  H  N  O
UNIT 48 52 4 8
L.S. 5
ACTA
BOND $H
FMAP 2
mpla 14 c1 > c12 n1 o2 o1
htab n1 o1_$1
htab
eqiv $1 x+1, -y+3/2, z+1/2
PLAN -20
size 0.181*0.189*0.461
CONF
dfix 0.90 n1 h1
temp 23
WGHT    0.061400    0.128900
EXTI    0.035857
FVAR       0.67105
O1    4   -0.189220    0.699670    0.439974    11.00000    0.07242    0.08128 =
         0.05220   -0.01240   -0.00466    0.01959
O2    4   -0.321317    0.886740    0.483305    11.00000    0.05896    0.08437 =
         0.06734   -0.01609    0.00203    0.01922
N1    3    0.597907    0.801469    0.764334    11.00000    0.05373    0.06396 =
         0.04452   -0.00737    0.00870   -0.00049
AFIX   3
H1    2    0.644824    0.825922    0.819169    11.00000   -1.50000
AFIX   0
C1    1    0.572561    0.657636    0.661044    11.00000    0.04766    0.04798 =
         0.04242    0.00260    0.01323   -0.00383
C2    1    0.647767    0.557308    0.619517    11.00000    0.06769    0.05518 =
         0.05157   -0.00303    0.02040   -0.00126
AFIX  43
H2    2    0.562843    0.525319    0.569305    11.00000   -1.20000
AFIX   0
C3    1    0.847743    0.506506    0.653450    11.00000    0.06754    0.05775 =
         0.08073   -0.00182    0.03379    0.00700
AFIX  43
H3    2    0.898372    0.440317    0.625751    11.00000   -1.20000
AFIX   0
C4    1    0.976064    0.552597    0.728773    11.00000    0.05199    0.05714 =
         0.08781    0.00526    0.02023    0.00347
AFIX  43
H4    2    1.110910    0.516123    0.750663    11.00000   -1.20000
AFIX   0
C5    1    0.907926    0.650551    0.771345    11.00000    0.04747    0.05660 =
         0.06352    0.00013    0.00596   -0.00533
AFIX  43
H5    2    0.994097    0.681047    0.821689    11.00000   -1.20000
AFIX   0
C6    1    0.705867    0.702756    0.736785    11.00000    0.04581    0.04590 =
         0.04864    0.00303    0.01243   -0.00537
C7    1    0.400017    0.815044    0.708773    11.00000    0.04762    0.06201 =
         0.04851   -0.00288    0.01070    0.00459
AFIX  43
H7    2    0.296065    0.873580    0.714532    11.00000   -1.20000
AFIX   0
C8    1    0.377909    0.730624    0.644148    11.00000    0.04871    0.05417 =
         0.04006   -0.00006    0.01087   -0.00186
C9    1    0.191200    0.714195    0.569051    11.00000    0.05286    0.07441 =
         0.04398   -0.00414    0.00498    0.00541
AFIX  23
H9A   2    0.146733    0.612858    0.563855    11.00000   -1.20000
H9B   2    0.231630    0.737164    0.524204    11.00000   -1.20000
AFIX   0
C10   1    0.009460    0.809564    0.565069    11.00000    0.05743    0.05485 =
         0.04640    0.00041    0.00843   -0.00199
AFIX  23
H10A  2   -0.031933    0.786754    0.609702    11.00000   -1.20000
H10B  2    0.052881    0.911115    0.569887    11.00000   -1.20000
AFIX   0
C11   1   -0.173365    0.790330    0.489761    11.00000    0.05425    0.05480 =
         0.04596    0.00451    0.01261    0.00266
C12   1   -0.508425    0.880260    0.412984    11.00000    0.05549    0.09869 =
         0.07216   -0.01035   -0.00022    0.01908
AFIX 137
H12A  2   -0.475343    0.903558    0.367068    11.00000   -1.50000
H12B  2   -0.608047    0.949367    0.417774    11.00000   -1.50000
H12C  2   -0.566117    0.783550    0.407422    11.00000   -1.50000
HKLF 4 1  1.0000  0.0000  0.0000  0.0000 -1.0000  0.0000 -1.0000  0.0000 -1.0000
REM  shelxl in P21/c
REM R1 =  0.0515 for   1509 Fo > 4sig(Fo)  and  0.0891 for all   2414 data
REM    138 parameters refined using      1 restraints
END
WGHT      0.0579      0.1416
REM Highest difference peak  0.157,  deepest hole -0.156,  1-sigma level  0.034
Q1    1  -0.1494  0.7847  0.4337  11.00000  0.05    0.16
Q2    1   0.2948  0.7236  0.6145  11.00000  0.05    0.16
Q3    1   0.7861  0.6625  0.7497  11.00000  0.05    0.15
Q4    1  -0.5255  1.0032  0.3992  11.00000  0.05    0.14
Q5    1   0.4775  0.6950  0.6419  11.00000  0.05    0.14
Q6    1   0.2104  0.6332  0.5332  11.00000  0.05    0.13
Q7    1   0.6307  0.6580  0.7007  11.00000  0.05    0.13
Q8    1  -0.6311  0.8726  0.4321  11.00000  0.05    0.13
Q9    1   0.3661  0.7371  0.6763  11.00000  0.05    0.12
Q10   1   0.6696  0.7490  0.7511  11.00000  0.05    0.11
Q11   1   0.0877  0.7192  0.4332  11.00000  0.05    0.11
Q12   1   0.5009  0.8179  0.7402  11.00000  0.05    0.11
Q13   1   0.4057  0.5452  0.5190  11.00000  0.05    0.11
Q14   1  -0.2196  0.9371  0.5230  11.00000  0.05    0.11
Q15   1  -0.7366  0.9094  0.3602  11.00000  0.05    0.11
Q16   1   1.2000  0.6131  0.8119  11.00000  0.05    0.11
Q17   1   0.8848  0.8143  0.8299  11.00000  0.05    0.10
Q18   1   1.2082  0.5150  0.8067  11.00000  0.05    0.10
Q19   1   0.0862  0.7619  0.5644  11.00000  0.05    0.10
Q20   1   0.4134  0.8052  0.6510  11.00000  0.05    0.09
;
