# Supplementary material for: Methyl 3-(1H-indol-3-yl)propano­ate
Source: Acta Crystallogr Sect E Struct Rep Online. 2011 Jul 23;67(Pt 8):o2121. doi: 10.1107/S1600536811028595 (PMC3213562; doi:10.1107/S1600536811028595)
Supplement: Supplementary file 2 [file e-67-o2121-Isup2.hkl]

# 
# h,k,l, Fc-squared, Fo-squared, sigma(Fo-squared) and status flag 
# 
data_I
_shelx_title ' shelxl in P21/c' 
_shelx_refln_list_code          4 
_shelx_F_calc_maximum      132.77 
_exptl_crystal_F_000       432.00 
_reflns_d_resolution_high  0.7703 
 
loop_ 
 _symmetry_equiv_pos_as_xyz 
 'x, y, z' 
 '-x, y+1/2, -z+1/2' 
 '-x, -y, -z' 
 'x, -y-1/2, z-1/2' 
 
_cell_length_a     6.8930 
_cell_length_b     9.1460 
_cell_length_c    18.0520 
_cell_angle_alpha  90.000 
_cell_angle_beta  111.270 
_cell_angle_gamma  90.000 
 
_shelx_F_squared_multiplier     1.000 
 
loop_ 
 _refln_index_h 
 _refln_index_k 
 _refln_index_l 
 _refln_F_squared_calc 
 _refln_F_squared_meas 
 _refln_F_squared_sigma 
 _refln_observed_status 
   2   0   0       53.29       46.46      0.78 o 
   3   0   0      107.35       86.08      3.54 o 
   4   0   0      286.77      292.37      5.99 o 
   5   0   0      310.72      319.28     10.99 o 
   6   0   0       76.18       89.69      7.66 o 
   7   0   0        7.19        1.99      2.61 o 
   8   0   0        1.80        5.15      3.52 o 
   1   1   0     3735.84     3641.05     54.45 o 
   2   1   0       17.40       16.86      1.12 o 
   3   1   0        2.43        3.64      1.29 o 
   4   1   0       17.08       20.38      0.95 o 
   5   1   0        1.63        2.77      1.76 o 
   6   1   0       48.94       46.08      3.38 o 
   7   1   0       11.58       16.17      2.64 o 
   8   1   0        0.73        0.83      2.20 o 
   0   2   0     8640.17     8599.53    240.45 o 
   1   2   0      404.05      392.00      5.31 o 
   2   2   0      255.60      247.67      3.77 o 
   3   2   0       37.01       27.20      1.44 o 
   4   2   0       40.55       39.14      2.49 o 
   5   2   0      291.48      270.70      7.31 o 
   6   2   0        9.38        8.93      2.60 o 
   7   2   0        0.87       -1.79      2.13 o 
   8   2   0        2.75        5.79      2.65 o 
   1   3   0      238.62      230.89      4.90 o 
   2   3   0      707.74      716.82      9.47 o 
   3   3   0       91.93      105.72      2.44 o 
   4   3   0      134.60      136.94      3.42 o 
   5   3   0        3.93        0.66      2.55 o 
   6   3   0       32.58       39.35      6.40 o 
   7   3   0        0.01       -0.47      4.19 o 
   8   3   0        1.63        1.15      2.44 o 
   0   4   0       88.39       85.45      3.21 o 
   1   4   0      347.79      337.95      5.21 o 
   2   4   0      241.44      241.17      4.29 o 
   3   4   0       65.65       74.91      2.27 o 
   4   4   0       44.14       41.98      2.32 o 
   5   4   0      161.29      143.91      2.93 o 
   6   4   0       12.45       17.39      4.22 o 
   7   4   0        1.90        1.10      3.30 o 
   1   5   0       47.38       41.32      2.02 o 
   2   5   0        4.60        6.25      1.30 o 
   3   5   0       25.08       29.07      2.00 o 
   4   5   0        4.14        3.51      1.45 o 
   5   5   0        0.90        2.71      1.74 o 
   6   5   0        0.06        0.28      0.61 o 
   7   5   0       12.37       12.80      4.33 o 
   0   6   0      202.37      220.32      6.51 o 
   1   6   0       12.48       11.24      1.74 o 
   2   6   0       37.80       38.56      2.24 o 
   3   6   0       49.57       58.37      2.93 o 
   4   6   0        8.55        5.68      2.06 o 
   5   6   0        9.29        9.63      2.13 o 
   6   6   0       20.74       15.35      3.62 o 
   7   6   0       10.43        4.53      3.52 o 
   1   7   0       79.87       75.82      6.03 o 
   2   7   0        0.49        2.36      1.82 o 
   3   7   0       11.85       11.81      1.97 o 
   4   7   0        7.13        4.92      1.90 o 
   5   7   0        0.77        1.28      2.05 o 
   6   7   0        0.91        2.87      2.30 o 
   0   8   0      152.22      173.51      7.05 o 
   1   8   0        4.26        4.98      2.00 o 
   2   8   0        3.81        1.74      1.87 o 
   3   8   0       37.45       44.48      4.60 o 
   4   8   0        5.00        2.98      2.24 o 
   5   8   0       37.47       54.97      6.27 o 
   6   8   0        0.06       -0.33      2.55 o 
   1   9   0       14.15       15.40      2.60 o 
   2   9   0        5.45        0.98      2.17 o 
   3   9   0       21.34       19.11      2.89 o 
   4   9   0        1.18        4.06      2.43 o 
   5   9   0        0.57        2.03      2.10 o 
   0  10   0       22.15       16.25      3.98 o 
   1  10   0        0.58       -1.66      2.18 o 
   2  10   0       25.06       20.05      2.76 o 
   3  10   0        5.50       16.50      8.38 o 
   4  10   0        0.97        3.49      2.69 o 
   1  11   0        5.02        3.19      2.25 o 
   2  11   0        0.00       -0.23      2.03 o 
   3  11   0        6.82        2.61      2.78 o 
  -8   1   1        3.37        3.42      2.19 o 
  -7   1   1        0.79       -0.72      1.64 o 
  -6   1   1        5.22        7.38      1.92 o 
  -5   1   1       56.17       54.73      4.33 o 
  -4   1   1      311.38      339.68      6.10 o 
  -3   1   1      787.55      780.24      9.96 o 
  -2   1   1      303.64      255.53      3.29 o 
  -1   1   1      744.70      652.94      6.82 o 
   1   1   1     2238.82     2078.29     35.67 o 
   2   1   1       64.26       60.08      2.44 o 
   3   1   1       10.07        9.00      2.55 o 
   4   1   1        3.84        5.88      2.86 o 
   5   1   1       72.16       76.00      3.10 o 
   6   1   1       10.00        9.58      2.02 o 
   7   1   1        2.14        3.48      2.37 o 
   8   1   1        1.06        3.57      3.39 o 
  -8   2   1        0.27        4.24      2.26 o 
  -7   2   1        4.85        6.99      2.62 o 
  -6   2   1       10.67       11.08      1.05 o 
  -5   2   1       10.05       10.32      0.91 o 
  -4   2   1       38.36       38.99      1.38 o 
  -3   2   1       88.50       92.71      2.13 o 
  -2   2   1       40.39       30.72      1.67 o 
  -1   2   1        5.34        5.12      1.05 o 
   0   2   1     1984.99     1921.94     27.04 o 
   1   2   1      271.97      238.41      3.33 o 
   2   2   1      188.99      190.74      4.15 o 
   3   2   1       90.02      101.08      2.82 o 
   4   2   1      186.28      186.99      7.51 o 
   5   2   1      280.99      253.59      8.36 o 
   6   2   1        0.12        0.96      1.97 o 
   7   2   1        0.93        0.16      1.95 o 
   8   2   1        2.23        4.98      3.29 o 
  -8   3   1        2.87        2.43      2.89 o 
  -7   3   1        4.22        4.52      4.99 o 
  -6   3   1        0.55        1.14      1.41 o 
  -5   3   1        3.49        1.34      0.53 o 
  -4   3   1       84.79       86.08      1.73 o 
  -3   3   1      294.16      308.95      4.58 o 
  -2   3   1      106.69      110.89      2.31 o 
  -1   3   1       31.10       37.50      1.78 o 
   0   3   1      653.32      624.95      7.70 o 
   1   3   1       75.59       72.54      2.34 o 
   2   3   1      530.43      500.87      8.06 o 
   3   3   1       78.99       76.39      2.03 o 
   4   3   1       53.71       53.62      2.47 o 
   5   3   1      119.03      124.98      5.33 o 
   6   3   1      133.06      130.09      7.26 o 
   7   3   1       11.63       13.46      2.77 o 
  -7   4   1        0.00       -2.74      4.86 o 
  -6   4   1       23.49       16.83      3.97 o 
  -5   4   1       38.52       42.81      2.46 o 
  -4   4   1        4.53        6.46      1.89 o 
  -3   4   1      128.04      120.77      2.80 o 
  -2   4   1      331.51      340.07      7.51 o 
  -1   4   1        8.53        7.65      1.03 o 
   0   4   1      501.22      429.29      6.12 o 
   1   4   1       29.58       23.87      1.38 o 
   2   4   1      121.10      115.45      2.85 o 
   3   4   1       57.25       52.91      1.93 o 
   4   4   1        9.47       10.72      1.95 o 
   5   4   1      319.14      317.69     12.02 o 
   6   4   1        0.13        0.31      2.54 o 
   7   4   1        0.16       -3.43      3.69 o 
  -7   5   1        8.42       11.85      3.55 o 
  -6   5   1       47.08       43.06      2.63 o 
  -5   5   1       16.47       15.68      2.69 o 
  -4   5   1       26.59       28.17      2.23 o 
  -3   5   1       12.11        9.50      1.89 o 
  -2   5   1      322.05      337.51      5.36 o 
  -1   5   1      173.51      185.75      3.48 o 
   0   5   1      494.20      476.10      6.65 o 
   1   5   1      149.03      152.97      3.91 o 
   2   5   1      100.02      104.65      3.48 o 
   3   5   1      109.48      103.30      2.96 o 
   4   5   1        5.28        7.47      1.71 o 
   5   5   1        4.55        5.58      2.30 o 
   6   5   1       10.00       14.65      3.94 o 
   7   5   1        1.67        1.26      3.46 o 
  -7   6   1        1.37       -0.91      2.98 o 
  -6   6   1       15.17       11.53      3.26 o 
  -5   6   1       16.68       13.18      2.19 o 
  -4   6   1      133.16      130.31      5.58 o 
  -3   6   1       65.59       66.33      2.66 o 
  -2   6   1      247.52      279.16      6.31 o 
  -1   6   1      133.94      137.85      3.34 o 
   0   6   1        0.00       -0.20      1.12 o 
   1   6   1        0.21        1.40      1.47 o 
   2   6   1        2.53        3.74      1.42 o 
   3   6   1       42.17       56.61      3.72 o 
   4   6   1       11.61       13.32      2.07 o 
   5   6   1        2.17        1.63      1.68 o 
   6   6   1       17.99       17.50      4.80 o 
   7   6   1        0.29        0.52      3.45 o 
  -6   7   1        3.21        1.95      1.64 o 
  -5   7   1        1.90        2.65      2.17 o 
  -4   7   1       83.99       75.71      5.64 o 
  -3   7   1      106.21      114.59      3.69 o 
  -2   7   1        0.00       -0.02      1.81 o 
  -1   7   1        0.08       -0.78      1.39 o 
   0   7   1       16.05       13.83      2.34 o 
   1   7   1      100.77      110.51      3.90 o 
   2   7   1       52.46       48.17      2.93 o 
   3   7   1       37.53       34.58      2.52 o 
   4   7   1       25.92       28.71      3.15 o 
   5   7   1        0.49        2.36      2.23 o 
   6   7   1        0.09       -1.96      2.83 o 
  -6   8   1        3.78        3.28      3.84 o 
  -5   8   1        0.07       -0.05      1.70 o 
  -4   8   1       24.39       25.42      4.79 o 
  -3   8   1        0.72        2.22      2.30 o 
  -2   8   1       18.24       18.14      2.78 o 
  -1   8   1      111.41      121.52      3.79 o 
   0   8   1       24.75       22.13      2.26 o 
   1   8   1       14.56       16.47      2.53 o 
   2   8   1       67.64       67.54      4.06 o 
   3   8   1        6.15        6.43      2.64 o 
   4   8   1        0.54        0.02      1.93 o 
   5   8   1        2.03        3.09      3.14 o 
  -5   9   1        8.17       12.72      3.84 o 
  -4   9   1        3.15        3.83      3.31 o 
  -3   9   1       19.32       20.64      3.49 o 
  -2   9   1       13.59       13.81      2.94 o 
  -1   9   1       41.45       38.32      3.62 o 
   0   9   1        4.91        4.85      2.21 o 
   1   9   1        0.06        0.41      1.87 o 
   2   9   1       10.93       13.65      2.63 o 
   3   9   1       57.48       45.55      4.35 o 
   4   9   1        0.05        6.01      2.31 o 
   5   9   1        0.17        3.88      2.77 o 
  -4  10   1        0.25        0.91      1.97 o 
  -3  10   1        0.01       -2.13      2.86 o 
  -2  10   1        2.98       -1.34      1.99 o 
  -1  10   1       21.03       30.01      6.17 o 
   0  10   1        9.41        8.26      2.57 o 
   1  10   1        7.03        7.73      2.21 o 
   2  10   1        3.52        0.81      1.89 o 
   3  10   1        0.94        1.33      2.84 o 
   4  10   1        3.20        8.22      4.35 o 
  -3  11   1        5.22       10.73      3.68 o 
  -2  11   1        0.11        1.58      2.96 o 
  -1  11   1        0.44       10.01      5.15 o 
   0  11   1        3.24        3.08      2.59 o 
   1  11   1        1.52        2.47      2.45 o 
   2  11   1        3.63        4.72      2.45 o 
  -8   0   2        4.84        7.04      4.08 o 
  -7   0   2       50.32       39.76      4.82 o 
  -6   0   2      756.59      714.37     16.37 o 
  -5   0   2        9.03        9.33      1.98 o 
  -4   0   2      116.24      135.36      2.21 o 
  -3   0   2     1692.03     1740.62     42.97 o 
  -2   0   2     1126.76     1084.58     13.66 o 
  -1   0   2     2096.14     1991.54     24.02 o 
   1   0   2        0.82        1.65      0.45 o 
   2   0   2     2394.43     2356.09     44.95 o 
   3   0   2      287.28      286.60      7.79 o 
   4   0   2      310.18      294.41      8.99 o 
   5   0   2       15.33       19.53      3.31 o 
   6   0   2       64.40       64.32      4.20 o 
   7   0   2        7.29        9.02      3.14 o 
   8   0   2        4.68        7.55      9.06 o 
  -8   1   2        0.01        0.03      2.21 o 
  -7   1   2       23.04       20.83      5.81 o 
  -6   1   2        1.88        1.38      1.86 o 
  -5   1   2        0.02       -0.56      0.73 o 
  -4   1   2      245.03      253.11      4.09 o 
  -3   1   2      102.09      111.12      1.57 o 
  -2   1   2      157.81      141.47      2.18 o 
  -1   1   2       13.77       20.53      0.80 o 
   0   1   2     1524.87     1390.61     15.41 o 
   1   1   2       73.13       84.79      1.67 o 
   2   1   2       14.30       12.35      0.71 o 
   3   1   2     1157.37     1162.74     21.03 o 
   4   1   2        0.96        0.86      0.48 o 
   5   1   2      468.28      458.04      9.40 o 
   6   1   2       30.41       29.19      3.31 o 
   7   1   2        0.04       -0.04      2.14 o 
  -8   2   2        0.19        2.00      2.51 o 
  -7   2   2        0.91        0.97      1.93 o 
  -6   2   2      400.93      400.03      6.35 o 
  -5   2   2        4.63        4.99      2.22 o 
  -4   2   2        4.24        3.65      0.86 o 
  -3   2   2      252.01      236.02      3.05 o 
  -2   2   2        1.89        2.39      1.06 o 
  -1   2   2    17628.10    19059.22    509.26 o 
   0   2   2       98.07       80.75      2.81 o 
   1   2   2       66.49       68.09      1.87 o 
   2   2   2       96.91       90.85      2.21 o 
   3   2   2      918.42      921.33     11.69 o 
   4   2   2      343.83      342.37      8.79 o 
   5   2   2      319.77      305.55      5.40 o 
   6   2   2        6.69        6.89      2.87 o 
   7   2   2        2.28        0.67      1.81 o 
  -8   3   2        3.34        3.84      2.82 o 
  -7   3   2        3.95        3.69      3.58 o 
  -6   3   2       26.69       29.38      3.58 o 
  -5   3   2        0.00       -0.24      1.17 o 
  -4   3   2       26.49       28.77      1.39 o 
  -3   3   2      110.39      126.91      4.49 o 
  -2   3   2     1419.88     1372.18     18.77 o 
  -1   3   2      511.75      485.98      6.43 o 
   0   3   2      156.42      135.21      2.72 o 
   1   3   2        3.21        1.34      0.76 o 
   2   3   2      348.61      368.42     12.97 o 
   3   3   2       87.57       94.56      2.44 o 
   4   3   2      143.49      142.34      2.41 o 
   5   3   2        1.75        6.52      2.41 o 
   6   3   2       11.15        8.84      1.31 o 
   7   3   2        1.68        3.07      2.35 o 
  -8   4   2        1.07        0.60      2.94 o 
  -7   4   2        1.68        1.69      1.79 o 
  -6   4   2        0.76       -0.01      0.86 o 
  -5   4   2       49.02       42.41      2.82 o 
  -4   4   2       74.51       74.91      2.62 o 
  -3   4   2      154.97      153.29      2.87 o 
  -2   4   2      115.56      116.94      5.26 o 
  -1   4   2      333.61      338.04      4.94 o 
   0   4   2       49.79       52.48      2.11 o 
   1   4   2      191.19      176.95      4.67 o 
   2   4   2      158.52      181.88      3.63 o 
   3   4   2      306.42      289.61      5.31 o 
   4   4   2       33.71       34.75      2.19 o 
   5   4   2        7.95        8.52      1.09 o 
   6   4   2       40.69       42.35      4.22 o 
   7   4   2        0.00       -0.75      2.23 o 
  -7   5   2       44.79       43.96      4.83 o 
  -6   5   2        0.16       -1.19      1.19 o 
  -5   5   2        1.11        0.12      1.50 o 
  -4   5   2       33.59       36.07      2.21 o 
  -3   5   2      143.00      142.42      3.37 o 
  -2   5   2        5.46        4.44      1.19 o 
  -1   5   2        3.45        2.35      1.26 o 
   0   5   2      182.81      193.74      3.82 o 
   1   5   2        0.07        1.31      1.07 o 
   2   5   2       84.75       91.58      2.66 o 
   3   5   2        1.09        1.03      1.32 o 
   4   5   2        0.21        1.13      1.50 o 
   5   5   2        2.96        4.38      2.68 o 
   6   5   2       33.66       28.29      4.57 o 
   7   5   2        3.65        5.42      3.99 o 
  -7   6   2        2.45        0.11      3.46 o 
  -6   6   2       32.08       36.11      3.49 o 
  -5   6   2       10.72       10.90      2.10 o 
  -4   6   2      137.44      145.82      4.58 o 
  -3   6   2        1.54        1.40      1.34 o 
  -2   6   2        7.16        7.02      1.60 o 
  -1   6   2        1.74        1.73      1.42 o 
   0   6   2      220.29      226.36      5.58 o 
   1   6   2      119.68      125.08      8.44 o 
   2   6   2        1.36       -1.52      1.52 o 
   3   6   2       26.03       28.91      2.50 o 
   4   6   2        1.11        1.69      2.63 o 
   5   6   2        5.48        5.18      1.91 o 
   6   6   2        3.40        4.23      5.29 o 
  -6   7   2        9.87        6.11      2.09 o 
  -5   7   2        2.00        1.01      1.82 o 
  -4   7   2       20.04       15.49      2.00 o 
  -3   7   2        0.05        1.70      1.86 o 
  -2   7   2      115.04      120.64      4.22 o 
  -1   7   2       60.48       66.97      3.00 o 
   0   7   2       68.88       74.37      2.63 o 
   1   7   2        6.29        4.66      1.87 o 
   2   7   2        3.68        3.65      1.62 o 
   3   7   2       13.67       14.31      1.91 o 
   4   7   2       54.86       58.23      2.98 o 
   5   7   2        0.21       -2.05      2.05 o 
   6   7   2        0.11        0.90      2.67 o 
  -6   8   2        0.54        3.94      2.81 o 
  -5   8   2        1.98        4.13      3.03 o 
  -4   8   2       17.32       17.83      2.50 o 
  -3   8   2       49.53       54.89      3.52 o 
  -2   8   2       20.47       19.58      2.18 o 
  -1   8   2       83.96       96.93      3.87 o 
   0   8   2       29.88       29.79      3.12 o 
   1   8   2       58.83       61.39      2.95 o 
   2   8   2       50.02       59.82      3.05 o 
   3   8   2       30.89       39.12      3.94 o 
   4   8   2       20.08       25.78      4.51 o 
   5   8   2        0.00        0.53      2.16 o 
  -5   9   2        0.38        6.38      2.87 o 
  -4   9   2        0.10        2.97      3.58 o 
  -3   9   2       14.02       13.96      2.89 o 
  -2   9   2       46.58       44.38      5.42 o 
  -1   9   2        6.82        9.80      2.37 o 
   0   9   2        0.33        0.39      1.58 o 
   1   9   2        2.09        0.00      1.53 o 
   2   9   2        8.59        7.32      2.17 o 
   3   9   2        0.00        1.82      2.60 o 
   4   9   2       14.28       17.10      3.68 o 
   5   9   2        0.27        1.91      2.67 o 
  -4  10   2        0.02        4.93      3.90 o 
  -3  10   2        0.01        7.60      4.33 o 
  -2  10   2        0.21        1.47      2.54 o 
  -1  10   2       65.25       62.23      3.77 o 
   0  10   2       13.00       11.99      2.69 o 
   1  10   2       14.98       11.48      2.35 o 
   2  10   2       24.95       22.44      2.93 o 
   3  10   2        8.12        8.82      3.17 o 
   4  10   2        4.97        8.63      3.17 o 
  -3  11   2        1.18       -0.78      2.48 o 
  -2  11   2        2.99        1.78      2.16 o 
  -1  11   2       13.34       12.91      4.06 o 
   0  11   2        3.31        5.01      2.65 o 
   1  11   2        6.83        6.81      3.00 o 
   2  11   2        7.22        3.89      2.49 o 
  -8   1   3        2.58        2.30      1.98 o 
  -7   1   3        5.41        3.66      3.02 o 
  -6   1   3       27.41       25.14      2.49 o 
  -5   1   3       46.56       48.07      2.16 o 
  -4   1   3       68.15       78.08      1.53 o 
  -3   1   3      211.32      207.84      2.58 o 
  -2   1   3      921.92      875.45      9.29 o 
  -1   1   3       22.90       22.94      1.64 o 
   0   1   3     3673.26     3520.70     45.46 o 
   1   1   3        3.38        5.92      0.83 o 
   2   1   3       99.10       80.68      1.45 o 
   3   1   3       82.28       93.45      4.88 o 
   4   1   3       37.82       39.71      2.74 o 
   5   1   3       27.78       30.80      2.78 o 
   6   1   3       26.51       26.50      2.62 o 
   7   1   3        7.16       12.47      3.03 o 
  -8   2   3        2.04        1.57      2.41 o 
  -7   2   3       26.12       25.55      3.46 o 
  -6   2   3        7.23        5.55      2.05 o 
  -5   2   3       29.97       33.63      2.14 o 
  -4   2   3      113.51      114.32      2.25 o 
  -3   2   3      290.00      288.00      3.69 o 
  -2   2   3     1359.62     1296.64     16.77 o 
  -1   2   3    14369.17    15532.16    388.38 o 
   0   2   3      147.10      131.31      2.03 o 
   1   2   3     1084.27     1068.70     12.33 o 
   2   2   3      908.05      925.71     13.63 o 
   3   2   3        0.41       -0.46      0.59 o 
   4   2   3       63.47       70.81      3.35 o 
   5   2   3        0.93        1.40      0.82 o 
   6   2   3        0.02       -1.25      2.49 o 
   7   2   3        0.04        0.88      2.25 o 
  -8   3   3        0.01        0.21      2.35 o 
  -7   3   3        4.31        2.41      1.22 o 
  -6   3   3        6.39        4.51      1.11 o 
  -5   3   3       13.03       14.98      1.35 o 
  -4   3   3       20.16       16.86      2.13 o 
  -3   3   3      239.79      255.53      4.18 o 
  -2   3   3      169.67      157.65      2.82 o 
  -1   3   3     4120.02     4268.12     72.80 o 
   0   3   3        2.18        3.82      0.89 o 
   1   3   3      137.20      126.69      2.45 o 
   2   3   3      251.58      233.71      4.90 o 
   3   3   3       29.58       30.89      2.12 o 
   4   3   3        3.53        3.50      1.02 o 
   5   3   3        1.67       -1.37      2.49 o 
   6   3   3        2.87        1.72      0.99 o 
   7   3   3        3.17        4.60      2.89 o 
  -8   4   3        2.97        9.73      5.62 o 
  -7   4   3        0.73        1.96      2.99 o 
  -6   4   3       10.41        8.69      2.15 o 
  -5   4   3       86.10       80.54      3.52 o 
  -4   4   3       25.64       34.73      3.67 o 
  -3   4   3       86.71      105.36      2.34 o 
  -2   4   3      350.59      360.99      5.12 o 
  -1   4   3      215.11      197.25      3.58 o 
   0   4   3       84.30       85.45      2.30 o 
   1   4   3      107.31      110.25      2.87 o 
   2   4   3       53.02       60.83      2.00 o 
   3   4   3        4.95        5.78      1.26 o 
   4   4   3      266.78      257.93      6.46 o 
   5   4   3      120.31      106.27      5.98 o 
   6   4   3       23.67       24.28      3.67 o 
   7   4   3        0.07        0.71      2.45 o 
  -7   5   3        0.06        0.16      1.27 o 
  -6   5   3        2.96        2.43      1.44 o 
  -5   5   3       25.84       22.00      1.89 o 
  -4   5   3       12.30       10.03      1.78 o 
  -3   5   3        0.92        2.59      1.20 o 
  -2   5   3        8.47       10.90      1.22 o 
  -1   5   3      199.59      204.69      5.81 o 
   0   5   3       35.61       43.58      2.28 o 
   1   5   3      532.82      563.29      7.46 o 
   2   5   3       27.85       25.90      1.76 o 
   3   5   3      257.28      272.88      4.94 o 
   4   5   3        3.70        4.82      1.58 o 
   5   5   3        0.02        0.63      1.10 o 
   6   5   3        0.46        2.79      4.72 o 
   7   5   3        8.45       11.18      6.62 o 
  -7   6   3        8.97       11.65      3.60 o 
  -6   6   3       36.21       40.12      3.13 o 
  -5   6   3       27.59       37.09      3.11 o 
  -4   6   3      131.34      134.95      3.97 o 
  -3   6   3       17.96       26.13      2.25 o 
  -2   6   3       95.11       99.96      4.29 o 
  -1   6   3      182.95      173.26      4.73 o 
   0   6   3       22.57       30.16      2.05 o 
   1   6   3       68.65       65.11      2.81 o 
   2   6   3       18.21       24.51      1.98 o 
   3   6   3        2.35        2.54      2.45 o 
   4   6   3      211.10      217.65      6.56 o 
   5   6   3       14.62       12.11      2.61 o 
   6   6   3       19.73        4.02      6.27 o 
  -7   7   3       11.56       14.98      4.68 o 
  -6   7   3        0.00       -0.05      1.53 o 
  -5   7   3        0.63       -0.14      2.05 o 
  -4   7   3        5.18        4.20      1.60 o 
  -3   7   3      144.39      152.89      4.61 o 
  -2   7   3        9.93        8.65      1.65 o 
  -1   7   3       12.16       12.38      1.88 o 
   0   7   3        6.36        9.49      1.70 o 
   1   7   3       47.56       50.71      3.82 o 
   2   7   3        5.39        4.59      1.64 o 
   3   7   3        5.32        5.67      1.66 o 
   4   7   3        4.04        2.79      1.92 o 
   5   7   3        2.43        3.92      2.18 o 
   6   7   3        1.45        3.86      3.07 o 
  -6   8   3        0.03        0.07      1.27 o 
  -5   8   3        5.22       10.76      2.70 o 
  -4   8   3       12.69       11.83      3.06 o 
  -3   8   3       17.33       17.12      2.83 o 
  -2   8   3        9.98       15.30      2.00 o 
  -1   8   3        0.81        2.49      1.53 o 
   0   8   3       18.26       26.64      4.73 o 
   1   8   3        6.76        9.22      2.19 o 
   2   8   3       54.76       55.27      3.73 o 
   3   8   3       38.19       46.94      5.43 o 
   4   8   3        0.21        2.17      1.98 o 
   5   8   3        0.01        0.61      2.98 o 
  -5   9   3        2.30       12.97      4.06 o 
  -4   9   3        5.08       10.13      4.68 o 
  -3   9   3        1.10       -0.01      2.01 o 
  -2   9   3        1.45        0.51      1.87 o 
  -1   9   3        1.10        1.89      1.78 o 
   0   9   3       11.87       13.21      2.39 o 
   1   9   3        9.69        8.47      2.30 o 
   2   9   3       33.32       40.67      3.92 o 
   3   9   3        7.71        5.23      2.27 o 
   4   9   3        9.09        7.18      2.97 o 
  -4  10   3        1.04        3.18      4.37 o 
  -3  10   3        2.70        4.22      2.29 o 
  -2  10   3       10.53        9.44      3.10 o 
  -1  10   3        1.94        1.14      2.10 o 
   0  10   3        3.78        2.33      1.79 o 
   1  10   3        3.70        4.10      2.08 o 
   2  10   3       16.62       12.84      3.04 o 
   3  10   3        8.88       12.60      3.41 o 
  -3  11   3        0.29        2.46      2.52 o 
  -2  11   3        1.15        1.60      2.24 o 
  -1  11   3        7.76        6.65      2.22 o 
   0  11   3        2.75        5.22      3.08 o 
   1  11   3        3.47        9.21      2.34 o 
   2  11   3        2.52        1.96      3.57 o 
  -8   0   4        2.37       -1.22      3.07 o 
  -7   0   4      224.83      232.65      7.82 o 
  -6   0   4        3.67        3.56      2.58 o 
  -5   0   4       34.18       34.37      1.68 o 
  -4   0   4       70.39       69.25      3.84 o 
  -3   0   4       32.40       32.83      1.73 o 
  -2   0   4      982.36      869.14     11.17 o 
  -1   0   4     6279.74     6245.26    131.54 o 
   0   0   4     1666.64     1610.88     24.70 o 
   1   0   4      253.97      234.40      2.94 o 
   2   0   4     3156.60     3507.55     76.84 o 
   3   0   4     1195.84     1298.46     21.77 o 
   4   0   4       85.40       72.25      4.62 o 
   5   0   4        3.15        2.03      2.39 o 
   6   0   4        6.22        5.36      2.55 o 
   7   0   4       20.16       27.69      6.41 o 
  -8   1   4        3.81        2.78      2.35 o 
  -7   1   4        0.30       -0.58      1.90 o 
  -6   1   4        3.29        1.54      1.19 o 
  -5   1   4       39.32       40.80      1.87 o 
  -4   1   4      191.68      218.44      3.02 o 
  -3   1   4      309.35      296.33      3.01 o 
  -2   1   4       45.56       40.38      1.17 o 
  -1   1   4    12918.19    13607.73    257.29 o 
   0   1   4      910.09      863.44      9.35 o 
   1   1   4       23.20       18.21      0.98 o 
   2   1   4      242.25      267.64      4.94 o 
   3   1   4       13.52        9.40      0.97 o 
   4   1   4        0.00       -0.27      0.66 o 
   5   1   4       19.25       19.59      2.49 o 
   6   1   4        0.03        2.27      1.67 o 
   7   1   4        1.81        6.60      2.83 o 
  -8   2   4        8.25        3.74      2.50 o 
  -7   2   4       46.98       48.90      3.68 o 
  -6   2   4        3.38        3.06      1.30 o 
  -5   2   4        1.00       -0.25      0.80 o 
  -4   2   4      482.02      466.78      5.51 o 
  -3   2   4     1129.27     1136.51     14.12 o 
  -2   2   4       13.05        9.44      1.53 o 
  -1   2   4       11.16       14.59      1.01 o 
   0   2   4     1500.78     1358.89     17.38 o 
   1   2   4      503.02      469.38      5.32 o 
   2   2   4     1153.23     1148.67     14.72 o 
   3   2   4       51.93       57.48      1.91 o 
   4   2   4        0.00       -1.09      1.09 o 
   5   2   4        3.56        2.92      0.91 o 
   6   2   4        0.06        1.99      2.21 o 
   7   2   4        7.76        8.52      2.69 o 
  -8   3   4        1.10        1.68      3.93 o 
  -7   3   4        2.17        0.45      0.93 o 
  -6   3   4       31.99       32.27      1.66 o 
  -5   3   4       60.62       67.23      3.03 o 
  -4   3   4        0.17        0.34      0.78 o 
  -3   3   4      111.26      102.43      2.78 o 
  -2   3   4       36.36       33.70      1.87 o 
  -1   3   4      408.67      416.86      4.87 o 
   0   3   4       89.02       76.93      1.75 o 
   1   3   4      262.08      270.14      3.92 o 
   2   3   4      426.42      460.62      6.07 o 
   3   3   4        0.44        0.63      0.95 o 
   4   3   4      275.40      271.29      5.10 o 
   5   3   4       18.88       26.19      2.93 o 
   6   3   4        0.21       -0.20      2.05 o 
   7   3   4        2.94        4.44      2.94 o 
  -8   4   4        0.91        0.77      2.92 o 
  -7   4   4       19.12       23.03      3.24 o 
  -6   4   4        2.25        1.93      1.02 o 
  -5   4   4        1.41        2.28      1.33 o 
  -4   4   4       53.02       58.74      1.81 o 
  -3   4   4      226.80      238.18      4.08 o 
  -2   4   4     1097.02     1105.45     14.95 o 
  -1   4   4        9.72       15.65      2.12 o 
   0   4   4      152.20      164.76      3.39 o 
   1   4   4      128.02      126.03      3.71 o 
   2   4   4      140.64      133.86      3.08 o 
   3   4   4       26.28       24.42      1.77 o 
   4   4   4      126.22      112.23      4.54 o 
   5   4   4        9.17       14.88      3.53 o 
   6   4   4        0.00        1.56      1.18 o 
   7   4   4        0.00        3.13      2.89 o 
  -7   5   4        0.43        3.57      2.64 o 
  -6   5   4        0.13        1.11      1.44 o 
  -5   5   4       36.09       32.05      2.11 o 
  -4   5   4       31.46       31.26      2.56 o 
  -3   5   4       18.09       20.63      1.96 o 
  -2   5   4       35.62       34.17      2.09 o 
  -1   5   4      443.05      444.27      7.78 o 
   0   5   4        5.30        6.22      1.41 o 
   1   5   4      164.75      174.37      3.72 o 
   2   5   4        0.42        0.34      1.03 o 
   3   5   4       32.88       32.54      2.01 o 
   4   5   4       40.19       44.38      4.30 o 
   5   5   4        1.10        1.50      1.10 o 
   6   5   4       11.50        5.79      3.73 o 
  -7   6   4        6.91        5.63      4.33 o 
  -6   6   4        5.98        3.50      1.83 o 
  -5   6   4        0.78        0.94      1.86 o 
  -4   6   4       88.00       86.63      4.72 o 
  -3   6   4       10.53        8.60      1.54 o 
  -2   6   4        2.39        0.85      1.60 o 
  -1   6   4       15.51       14.28      1.78 o 
   0   6   4       31.81       35.60      1.95 o 
   1   6   4       37.58       40.23      3.71 o 
   2   6   4        0.84       -0.88      1.31 o 
   3   6   4       13.06       14.88      1.93 o 
   4   6   4        4.41        0.45      2.44 o 
   5   6   4        0.00       -0.56      1.39 o 
   6   6   4        4.58        1.84      5.03 o 
  -7   7   4        0.62        2.12      3.52 o 
  -6   7   4        7.59        9.67      1.75 o 
  -5   7   4        0.41        2.79      4.28 o 
  -4   7   4        1.97        2.13      1.94 o 
  -3   7   4        4.08        4.99      1.57 o 
  -2   7   4      127.20      128.06      3.51 o 
  -1   7   4        2.71        3.52      1.55 o 
   0   7   4        0.64       -1.29      1.63 o 
   1   7   4       18.37       21.00      2.68 o 
   2   7   4       14.22       22.66      3.98 o 
   3   7   4       23.48       22.58      3.07 o 
   4   7   4        2.62        2.16      1.87 o 
   5   7   4       21.53       26.59      8.41 o 
   6   7   4        7.95       18.49      5.15 o 
  -6   8   4        0.00       -0.18      1.64 o 
  -5   8   4       29.92       42.19      4.57 o 
  -4   8   4        1.96        6.72      6.17 o 
  -3   8   4       26.24       28.56      2.94 o 
  -2   8   4       25.30       29.78      2.40 o 
  -1   8   4        0.48        0.45      1.34 o 
   0   8   4       54.99       57.67      3.13 o 
   1   8   4        0.43        1.80      1.53 o 
   2   8   4        3.22        5.17      1.84 o 
   3   8   4        0.03       -1.34      1.62 o 
   4   8   4        0.05        3.41      2.39 o 
   5   8   4        0.56        1.06      2.69 o 
  -5   9   4        2.27        4.97      2.84 o 
  -4   9   4        0.60        1.45      1.77 o 
  -3   9   4        0.16       -2.06      2.52 o 
  -2   9   4       15.54       15.33      3.26 o 
  -1   9   4       18.21       14.48      1.99 o 
   0   9   4        1.03        0.22      1.44 o 
   1   9   4        5.77        7.10      1.99 o 
   2   9   4       19.54       27.09      2.76 o 
   3   9   4       13.19       15.52      2.66 o 
   4   9   4        5.62        2.85      2.55 o 
  -4  10   4        1.36       -2.21      2.22 o 
  -3  10   4        0.14        4.76      4.18 o 
  -2  10   4        0.20        1.08      1.88 o 
  -1  10   4       11.96        6.81      2.95 o 
   0  10   4       22.72       14.00      4.32 o 
   1  10   4       86.40       97.62      4.64 o 
   2  10   4       44.78       48.13      5.68 o 
   3  10   4       14.52       14.97      2.95 o 
  -3  11   4        0.02        2.43      2.97 o 
  -2  11   4        1.43        1.53      2.33 o 
  -1  11   4        8.33        3.45      2.16 o 
   0  11   4        0.00       -0.44      2.33 o 
   1  11   4       15.48       13.03      3.24 o 
   2  11   4       22.74       11.36      3.68 o 
  -8   1   5        3.06        2.58      2.27 o 
  -7   1   5        1.59        2.50      1.19 o 
  -6   1   5        0.54       -0.48      1.08 o 
  -5   1   5       23.81       24.55      1.46 o 
  -4   1   5       29.06       33.07      1.53 o 
  -3   1   5       21.93       21.08      0.90 o 
  -2   1   5     1309.00     1225.65     11.25 o 
  -1   1   5      484.49      439.92      7.08 o 
   0   1   5      248.43      226.95      2.30 o 
   1   1   5       68.17       71.61      1.05 o 
   2   1   5      340.04      373.02      3.37 o 
   3   1   5      103.05      116.60      2.75 o 
   4   1   5      604.85      604.55      7.85 o 
   5   1   5       18.61       28.37      5.53 o 
   6   1   5        0.00        2.43      2.21 o 
   7   1   5        1.85        4.89      2.24 o 
  -8   2   5        9.83        9.38      2.71 o 
  -7   2   5       32.91       31.52      1.92 o 
  -6   2   5       39.40       36.36      2.22 o 
  -5   2   5      115.95      116.84      2.62 o 
  -4   2   5       31.63       31.05      1.21 o 
  -3   2   5       31.85       38.20      1.48 o 
  -2   2   5      344.60      332.69      7.50 o 
  -1   2   5       26.82       23.64      0.78 o 
   0   2   5       58.13       64.48      1.35 o 
   1   2   5      783.36      799.98     14.82 o 
   2   2   5        8.77       15.77      2.15 o 
   3   2   5       10.67       14.74      1.04 o 
   4   2   5      128.22      113.68      2.82 o 
   5   2   5      285.72      261.40      4.56 o 
   6   2   5        0.56        6.18      4.02 o 
   7   2   5        0.64        3.75      2.25 o 
  -8   3   5        1.92        1.33      2.46 o 
  -7   3   5        3.95        2.69      1.58 o 
  -6   3   5       16.41       22.52      1.45 o 
  -5   3   5       24.39       25.34      1.67 o 
  -4   3   5      133.87      142.68      3.14 o 
  -3   3   5       36.22       45.42      2.54 o 
  -2   3   5       20.53       16.35      1.22 o 
  -1   3   5      502.62      478.84      5.58 o 
   0   3   5      256.19      236.63      3.35 o 
   1   3   5       99.43       90.25      1.67 o 
   2   3   5      243.88      249.84      7.56 o 
   3   3   5        6.11        5.09      0.86 o 
   4   3   5      508.44      497.29      7.58 o 
   5   3   5       56.80       52.97      3.50 o 
   6   3   5       10.24       11.04      4.22 o 
   7   3   5        0.00       -0.42      2.59 o 
  -8   4   5        0.18        5.03      7.99 o 
  -7   4   5       34.93       39.11      4.64 o 
  -6   4   5        4.33        2.58      0.96 o 
  -5   4   5      310.23      300.21      5.24 o 
  -4   4   5        2.04        3.80      1.10 o 
  -3   4   5        0.51        2.69      1.29 o 
  -2   4   5     2672.21     2832.69     45.23 o 
  -1   4   5      188.83      204.27      2.91 o 
   0   4   5      625.28      640.17      8.33 o 
   1   4   5       57.83       56.05      2.07 o 
   2   4   5       73.60       67.86      2.50 o 
   3   4   5       64.33       66.02      2.78 o 
   4   4   5        2.78        1.33      1.09 o 
   5   4   5      108.18      104.97      2.90 o 
   6   4   5        0.20        0.72      1.96 o 
  -8   5   5        0.56        8.44      6.55 o 
  -7   5   5       12.94       15.37      5.60 o 
  -6   5   5        0.31        2.81      1.14 o 
  -5   5   5       71.73       72.78      2.65 o 
  -4   5   5      102.45      112.00      3.74 o 
  -3   5   5      397.21      387.58      6.52 o 
  -2   5   5       67.27       62.88      2.19 o 
  -1   5   5      137.10      133.34      2.85 o 
   0   5   5        4.80        5.27      1.13 o 
   1   5   5      160.93      166.16      4.99 o 
   2   5   5       77.38       78.25      2.89 o 
   3   5   5      184.67      182.43      6.15 o 
   4   5   5       97.19       90.31      3.73 o 
   5   5   5        5.59        4.10      1.19 o 
   6   5   5        5.37        4.61      3.02 o 
  -7   6   5        2.94        5.55      2.17 o 
  -6   6   5        0.02       -1.74      1.74 o 
  -5   6   5        0.15        0.50      1.07 o 
  -4   6   5      163.10      154.34      5.15 o 
  -3   6   5        5.81        3.89      1.56 o 
  -2   6   5      139.92      136.70      6.80 o 
  -1   6   5       69.99       78.59      2.32 o 
   0   6   5      132.76      148.60      3.87 o 
   1   6   5        0.35        1.99      1.62 o 
   2   6   5        5.99        5.92      1.54 o 
   3   6   5       25.41       25.81      2.19 o 
   4   6   5        3.95       -1.02      1.85 o 
   5   6   5       19.00       17.66      4.54 o 
   6   6   5        0.12        2.81      6.00 o 
  -7   7   5        0.20        1.44      2.42 o 
  -6   7   5        0.03        1.89      1.60 o 
  -5   7   5       19.89       13.63      4.03 o 
  -4   7   5        2.33        2.85      1.43 o 
  -3   7   5       42.08       39.33      3.00 o 
  -2   7   5       78.57       73.91      2.56 o 
  -1   7   5        2.03        3.42      1.92 o 
   0   7   5       12.75       16.12      2.82 o 
   1   7   5       15.11       20.12      2.05 o 
   2   7   5        0.00       -0.04      1.27 o 
   3   7   5       45.35       44.24      5.71 o 
   4   7   5        6.77        6.92      2.13 o 
   5   7   5        2.22        8.25      2.11 o 
  -6   8   5        0.68        3.96      1.83 o 
  -5   8   5        1.34        1.10      1.99 o 
  -4   8   5       17.28       12.49      2.22 o 
  -3   8   5        0.29        0.45      1.85 o 
  -2   8   5       33.23       35.46      2.18 o 
  -1   8   5       14.87       13.25      1.81 o 
   0   8   5        1.98        3.02      2.12 o 
   1   8   5        5.95        6.98      1.86 o 
   2   8   5        7.68        7.38      1.92 o 
   3   8   5        5.31        8.03      2.09 o 
   4   8   5        0.41        1.76      2.01 o 
   5   8   5        0.72        4.22      3.04 o 
  -5   9   5        3.37        7.12      4.20 o 
  -4   9   5        6.06        5.87      2.17 o 
  -3   9   5        0.00        2.17      2.92 o 
  -2   9   5      105.09      103.76      5.17 o 
  -1   9   5       20.10       30.98      5.14 o 
   0   9   5        1.75        1.33      1.45 o 
   1   9   5        2.04        0.81      1.59 o 
   2   9   5       40.01       39.54      5.94 o 
   3   9   5        1.24        3.24      2.16 o 
   4   9   5        0.13        3.32      2.18 o 
  -4  10   5        8.43       10.77      2.62 o 
  -3  10   5        0.93        2.29      2.36 o 
  -2  10   5        0.72        0.01      2.19 o 
  -1  10   5        1.71        2.22      2.46 o 
   0  10   5        4.54        5.57      2.34 o 
   1  10   5        0.64        1.24      1.69 o 
   2  10   5        0.10       -0.65      3.11 o 
   3  10   5        0.36        3.51      3.64 o 
  -3  11   5        1.80        4.16      3.70 o 
  -2  11   5        0.02        2.87      1.99 o 
  -1  11   5        3.39        3.57      2.42 o 
   0  11   5        1.15        2.56      2.89 o 
   1  11   5        0.30        1.70      2.40 o 
  -8   0   6        5.38       10.05      4.94 o 
  -7   0   6        5.83        4.36      2.92 o 
  -6   0   6       11.06       11.14      1.43 o 
  -5   0   6       85.98       84.61      4.55 o 
  -4   0   6     1033.62     1105.57     20.24 o 
  -3   0   6      192.52      196.77      3.43 o 
  -2   0   6      460.10      394.75      6.58 o 
  -1   0   6     2209.19     2103.65     27.81 o 
   0   0   6     1649.27     1633.43     20.35 o 
   1   0   6     4915.50     5002.18    122.18 o 
   2   0   6      339.26      353.11      5.71 o 
   3   0   6       37.22       39.72      4.39 o 
   4   0   6       19.25       18.17      3.35 o 
   5   0   6       16.67       14.93      3.27 o 
   6   0   6       11.21       21.41      3.37 o 
   7   0   6        1.33        2.77      3.70 o 
  -8   1   6        0.32       -0.30      1.79 o 
  -7   1   6      115.37      113.05      3.13 o 
  -6   1   6        1.52        2.37      1.38 o 
  -5   1   6        0.75        0.84      0.89 o 
  -4   1   6       28.40       34.34      1.29 o 
  -3   1   6        0.20       -0.28      0.45 o 
  -2   1   6      481.75      454.26      3.76 o 
  -1   1   6       19.64       16.96      0.90 o 
   0   1   6      392.55      379.50      3.20 o 
   1   1   6       56.52       74.62      1.17 o 
   2   1   6        6.89        7.92      0.70 o 
   3   1   6       56.55       55.98      2.09 o 
   4   1   6      266.41      268.15      6.80 o 
   5   1   6        0.20       -1.45      2.21 o 
   6   1   6        1.15        3.55      1.86 o 
   7   1   6        4.46       10.54      3.43 o 
  -8   2   6        9.13        8.27      3.53 o 
  -7   2   6        4.09        2.66      1.49 o 
  -6   2   6       12.03       12.67      1.02 o 
  -5   2   6       72.88       74.16      1.83 o 
  -4   2   6      247.43      252.96      3.64 o 
  -3   2   6      157.64      156.46      2.28 o 
  -2   2   6     1045.96     1087.17     11.90 o 
  -1   2   6        8.09       11.18      0.53 o 
   0   2   6      475.26      479.65      4.63 o 
   1   2   6      253.49      250.08      2.90 o 
   2   2   6        1.71        1.46      0.60 o 
   3   2   6        0.16       -0.52      0.52 o 
   4   2   6       67.52       74.56      2.63 o 
   5   2   6       11.87        6.18      1.12 o 
   6   2   6       13.99       13.55      2.99 o 
   7   2   6        4.99        8.41      2.79 o 
  -8   3   6        3.92        4.78      2.85 o 
  -7   3   6        4.83        4.84      1.58 o 
  -6   3   6       19.41       15.71      2.52 o 
  -5   3   6       15.64       10.03      1.24 o 
  -4   3   6       39.34       36.50      1.93 o 
  -3   3   6       59.59       61.76      1.83 o 
  -2   3   6      151.48      152.37      3.04 o 
  -1   3   6      528.74      531.15      5.95 o 
   0   3   6        0.65       -0.10      0.48 o 
   1   3   6       58.16       60.89      1.97 o 
   2   3   6      667.37      700.42      9.44 o 
   3   3   6       84.60       91.21      2.06 o 
   4   3   6       11.53       11.26      1.09 o 
   5   3   6       35.65       40.48      2.44 o 
   6   3   6        3.86        2.73      2.45 o 
  -8   4   6       16.83       14.64      3.81 o 
  -7   4   6        1.43       -0.42      1.76 o 
  -6   4   6        4.07        4.11      1.05 o 
  -5   4   6       18.32       21.23      1.78 o 
  -4   4   6      141.98      154.08      2.53 o 
  -3   4   6      387.09      350.69      4.67 o 
  -2   4   6      373.35      344.41      4.73 o 
  -1   4   6       16.38       16.11      2.10 o 
   0   4   6       10.94       15.89      0.94 o 
   1   4   6       97.35      107.47      2.50 o 
   2   4   6        7.71        9.25      1.39 o 
   3   4   6       25.01       25.36      3.57 o 
   4   4   6       36.26       45.29      4.68 o 
   5   4   6        2.13        1.50      1.64 o 
   6   4   6        0.00       -2.17      2.17 o 
  -8   5   6        6.29       15.62      5.04 o 
  -7   5   6        2.45        1.99      1.23 o 
  -6   5   6        5.54        7.31      1.17 o 
  -5   5   6       16.68       13.74      2.38 o 
  -4   5   6       51.49       46.24      1.71 o 
  -3   5   6      116.70      114.05      2.87 o 
  -2   5   6      422.95      434.69      9.67 o 
  -1   5   6       61.81       67.36      2.06 o 
   0   5   6        2.15        2.27      1.09 o 
   1   5   6      213.03      205.78      3.59 o 
   2   5   6      108.11      110.13      3.82 o 
   3   5   6        3.27        1.41      1.81 o 
   4   5   6       11.79       12.77      1.99 o 
   5   5   6        2.07        3.52      1.63 o 
   6   5   6        0.67       -1.36      2.17 o 
  -7   6   6        0.14       -0.89      2.66 o 
  -6   6   6       10.21       10.58      3.00 o 
  -5   6   6        6.01        5.53      1.56 o 
  -4   6   6       26.33       28.85      2.27 o 
  -3   6   6        2.77        3.12      1.70 o 
  -2   6   6       10.55       13.23      2.05 o 
  -1   6   6        5.33        8.14      1.18 o 
   0   6   6        0.12       -0.68      1.67 o 
   1   6   6       30.06       34.30      2.56 o 
   2   6   6        2.11        1.79      1.64 o 
   3   6   6      123.83      112.92      5.33 o 
   4   6   6        7.37        8.34      1.88 o 
   5   6   6        0.10       -3.19      3.19 o 
   6   6   6        0.78        0.69      3.53 o 
  -7   7   6        1.27        0.87      1.82 o 
  -6   7   6        0.14       -0.81      1.52 o 
  -5   7   6        1.45        1.53      1.26 o 
  -4   7   6        9.55        7.78      1.64 o 
  -3   7   6      104.67      110.56      3.12 o 
  -2   7   6       26.76       32.05      3.84 o 
  -1   7   6       17.26       18.15      2.73 o 
   0   7   6       13.95       13.02      1.77 o 
   1   7   6       11.74        9.95      1.58 o 
   2   7   6        3.11        1.91      1.36 o 
   3   7   6       12.56       10.53      2.09 o 
   4   7   6       11.79        4.77      2.03 o 
   5   7   6        2.23        0.08      2.46 o 
  -6   8   6        1.73        4.12      1.58 o 
  -5   8   6       21.84       29.68      2.82 o 
  -4   8   6        4.91        5.39      2.10 o 
  -3   8   6        7.64        7.35      2.04 o 
  -2   8   6       13.48       12.40      2.32 o 
  -1   8   6        4.52        4.65      1.66 o 
   0   8   6      125.87      123.14      3.67 o 
   1   8   6       22.52       25.59      2.27 o 
   2   8   6       33.34       31.06      2.62 o 
   3   8   6       63.18       60.66      4.84 o 
   4   8   6       11.24       13.00      2.94 o 
  -5   9   6        0.93        6.41      2.38 o 
  -4   9   6        0.03       -0.34      2.86 o 
  -3   9   6        5.62       12.52      6.98 o 
  -2   9   6       45.43       55.38      3.16 o 
  -1   9   6        4.50        2.22      1.81 o 
   0   9   6       10.31        6.89      2.01 o 
   1   9   6        4.79        6.08      1.94 o 
   2   9   6        5.84        5.33      2.12 o 
   3   9   6        4.90        6.70      2.41 o 
   4   9   6        1.71        1.52      2.27 o 
  -4  10   6       10.04       10.68      3.42 o 
  -3  10   6        1.97        1.46      1.99 o 
  -2  10   6        0.30        0.15      1.96 o 
  -1  10   6       29.77       25.48      2.82 o 
   0  10   6        5.98        5.86      3.00 o 
   1  10   6        9.47        7.21      2.23 o 
   2  10   6        1.03        3.39      2.42 o 
   3  10   6        3.02        1.72      2.31 o 
  -3  11   6        1.59        0.62      2.10 o 
  -2  11   6       12.75       13.13      2.93 o 
  -1  11   6        0.18        1.66      2.13 o 
   0  11   6        1.68        0.33      1.95 o 
   1  11   6        0.30       -1.10      3.20 o 
  -8   1   7        0.28        1.70      2.15 o 
  -7   1   7        0.00       -0.85      1.14 o 
  -6   1   7        1.09        1.06      0.94 o 
  -5   1   7        1.07        1.00      0.88 o 
  -4   1   7        1.28        0.64      0.61 o 
  -3   1   7      127.04      136.80      1.71 o 
  -2   1   7      374.96      355.92      3.84 o 
  -1   1   7       71.68       65.39      2.52 o 
   0   1   7       90.62       88.84      1.65 o 
   1   1   7       11.24       14.98      0.89 o 
   2   1   7       41.02       40.61      1.13 o 
   3   1   7        8.93        7.01      1.21 o 
   4   1   7       58.82       58.84      2.35 o 
   5   1   7        2.30        1.58      1.89 o 
   6   1   7       13.15       17.57      2.41 o 
  -8   2   7       26.24       28.89      7.81 o 
  -7   2   7        0.11        0.29      1.47 o 
  -6   2   7       34.06       36.80      1.69 o 
  -5   2   7       34.95       41.27      1.34 o 
  -4   2   7       70.45       75.37      1.64 o 
  -3   2   7       17.48       18.29      1.15 o 
  -2   2   7      167.68      184.79      2.27 o 
  -1   2   7     1098.47     1163.63     20.51 o 
   0   2   7       48.38       45.65      1.13 o 
   1   2   7       91.97       88.16      3.08 o 
   2   2   7      208.02      222.96      3.58 o 
   3   2   7        0.13       -0.73      0.73 o 
   4   2   7       17.16       19.80      3.70 o 
   5   2   7        2.11        1.48      1.07 o 
   6   2   7        0.13       -1.87      4.30 o 
  -8   3   7        3.60        7.41      2.84 o 
  -7   3   7        0.22        0.27      0.84 o 
  -6   3   7      148.74      138.79      3.02 o 
  -5   3   7        0.97        1.91      1.08 o 
  -4   3   7      148.95      141.05      3.92 o 
  -3   3   7        5.36        3.95      0.73 o 
  -2   3   7     4175.68     4431.49     69.64 o 
  -1   3   7       24.33       21.44      0.97 o 
   0   3   7       22.26       21.51      1.73 o 
   1   3   7       24.33       25.45      1.24 o 
   2   3   7      157.68      151.39      2.30 o 
   3   3   7      394.28      394.24      8.60 o 
   4   3   7        1.03        0.53      0.82 o 
   5   3   7        0.39       -0.35      1.41 o 
   6   3   7        9.21        7.34      3.31 o 
  -8   4   7        2.15        0.72      3.02 o 
  -7   4   7        0.63       -0.45      0.91 o 
  -6   4   7        9.56        8.42      1.37 o 
  -5   4   7      232.61      236.50      4.11 o 
  -4   4   7        2.83        1.41      1.02 o 
  -3   4   7        0.07        0.09      0.93 o 
  -2   4   7      636.53      631.82      8.18 o 
  -1   4   7      779.59      807.57     16.62 o 
   0   4   7       28.13       23.05      1.54 o 
   1   4   7       60.74       58.32      3.01 o 
   2   4   7        0.67        0.59      1.61 o 
   3   4   7        8.77        8.25      1.81 o 
   4   4   7       64.34       61.24      1.71 o 
   5   4   7        1.61        2.29      1.59 o 
   6   4   7        4.44        3.68      2.69 o 
  -8   5   7        3.21        1.53      2.75 o 
  -7   5   7       17.88       17.65      5.06 o 
  -6   5   7       17.88       20.07      2.34 o 
  -5   5   7        0.66        0.52      1.22 o 
  -4   5   7       18.96       21.80      1.91 o 
  -3   5   7        6.36        2.49      0.95 o 
  -2   5   7      110.00      122.28      3.03 o 
  -1   5   7        6.77        6.35      0.90 o 
   0   5   7       12.54       16.67      1.82 o 
   1   5   7       17.75       15.38      2.18 o 
   2   5   7       85.89       78.96      3.07 o 
   3   5   7      444.98      447.05      7.97 o 
   4   5   7       55.42       53.50      3.47 o 
   5   5   7        0.01        0.03      1.23 o 
   6   5   7        0.41        5.50      3.64 o 
  -7   6   7        0.00        0.70      1.59 o 
  -6   6   7       32.24       25.45      4.18 o 
  -5   6   7        0.66        0.21      1.19 o 
  -4   6   7        4.45        4.67      1.29 o 
  -3   6   7      328.42      323.74      6.51 o 
  -2   6   7       25.41       39.45      2.59 o 
  -1   6   7       77.40       80.46      4.71 o 
   0   6   7       40.35       50.69      2.67 o 
   1   6   7       60.70       60.81      3.01 o 
   2   6   7       27.29       27.00      2.66 o 
   3   6   7        1.23        0.92      1.10 o 
   4   6   7       13.85       15.47      2.12 o 
   5   6   7        3.00        7.72      4.52 o 
  -7   7   7        0.25       -0.54      1.85 o 
  -6   7   7        4.03        3.91      1.56 o 
  -5   7   7        2.57        1.06      1.55 o 
  -4   7   7        0.31        1.86      1.98 o 
  -3   7   7      120.03      125.94      5.24 o 
  -2   7   7        0.01        1.83      1.59 o 
  -1   7   7        1.36        0.91      1.49 o 
   0   7   7      175.82      183.54      4.08 o 
   1   7   7       87.36       85.48      3.72 o 
   2   7   7       40.78       41.66      2.50 o 
   3   7   7      102.72      110.52      4.91 o 
   4   7   7        0.40        2.87      2.32 o 
   5   7   7        0.06        0.47      2.59 o 
  -6   8   7        1.35        5.65      2.15 o 
  -5   8   7        5.71        9.66      1.85 o 
  -4   8   7        0.75       -0.70      1.39 o 
  -3   8   7       14.88       11.92      1.81 o 
  -2   8   7        1.48        1.04      1.75 o 
  -1   8   7       21.62       17.30      2.16 o 
   0   8   7        1.88        2.32      1.33 o 
   1   8   7       89.11       86.82      3.26 o 
   2   8   7        4.12        2.36      1.78 o 
   3   8   7       16.05       16.42      2.47 o 
   4   8   7        1.80        4.22      2.04 o 
  -5   9   7        3.28       10.94      3.29 o 
  -4   9   7        0.17       -1.83      2.03 o 
  -3   9   7        0.25       -0.62      1.83 o 
  -2   9   7        0.66        0.90      1.63 o 
  -1   9   7        1.22        2.16      1.44 o 
   0   9   7       20.86       17.29      2.78 o 
   1   9   7        9.00       18.31      4.44 o 
   2   9   7       10.73        7.94      1.96 o 
   3   9   7        1.29        1.82      1.96 o 
  -4  10   7        1.05       -2.34      3.24 o 
  -3  10   7        0.08        2.13      2.63 o 
  -2  10   7        1.35        1.72      2.26 o 
  -1  10   7        0.03        1.56      2.37 o 
   0  10   7        1.63        2.28      2.29 o 
   1  10   7        4.87        2.35      1.77 o 
   2  10   7        6.27        8.66      2.32 o 
  -2  11   7        2.15        3.62      2.28 o 
  -1  11   7        2.00        4.25      1.97 o 
   0  11   7        1.43        3.83      2.91 o 
  -8   0   8        1.61        2.48      4.26 o 
  -7   0   8       43.44       40.12      4.10 o 
  -6   0   8        4.08        2.32      1.80 o 
  -5   0   8      226.14      236.70      6.94 o 
  -4   0   8        4.48        4.27      1.28 o 
  -3   0   8        5.95        6.07      0.87 o 
  -2   0   8      470.72      433.23      7.20 o 
  -1   0   8      311.43      320.78      3.63 o 
   0   0   8      185.67      203.93      2.55 o 
   1   0   8      456.89      469.03      8.88 o 
   2   0   8        0.51        0.32      1.47 o 
   3   0   8     1029.29      947.76     18.91 o 
   4   0   8      457.08      370.47     12.16 o 
   5   0   8       22.24       21.76      5.10 o 
   6   0   8        2.93        0.96      3.08 o 
  -8   1   8       18.24        7.50      2.81 o 
  -7   1   8        0.52        0.46      0.99 o 
  -6   1   8       66.10       67.55      3.10 o 
  -5   1   8        0.03        1.12      0.75 o 
  -4   1   8        7.75        7.59      0.68 o 
  -3   1   8        9.70        8.79      0.90 o 
  -2   1   8      241.91      228.44      2.24 o 
  -1   1   8       44.04       36.71      1.21 o 
   0   1   8        2.54        4.42      0.56 o 
   1   1   8     1083.78     1150.07     14.08 o 
   2   1   8      483.48      495.64      6.99 o 
   3   1   8       83.55       95.11      3.43 o 
   4   1   8       51.08       54.08      3.81 o 
   5   1   8        0.06       -0.09      2.06 o 
   6   1   8       13.88       18.17      3.85 o 
  -8   2   8        0.01       -2.80      2.80 o 
  -7   2   8        7.86        6.57      1.86 o 
  -6   2   8       70.64       73.82      1.86 o 
  -5   2   8      224.88      239.29      3.47 o 
  -4   2   8       45.40       39.27      1.36 o 
  -3   2   8       72.14       86.34      1.70 o 
  -2   2   8      139.46      137.34      3.63 o 
  -1   2   8      148.34      153.65      3.00 o 
   0   2   8      199.20      185.32      1.83 o 
   1   2   8      344.83      373.30      5.54 o 
   2   2   8       49.25       51.53      1.54 o 
   3   2   8       94.11       90.51      1.82 o 
   4   2   8       22.54       21.89      2.14 o 
   5   2   8        1.15        0.84      1.13 o 
   6   2   8        4.22        3.35      2.97 o 
  -8   3   8       10.05        6.18      3.88 o 
  -7   3   8        0.01        0.21      1.14 o 
  -6   3   8        1.77        0.88      0.96 o 
  -5   3   8       61.14       61.09      2.50 o 
  -4   3   8      145.73      150.76      3.07 o 
  -3   3   8      216.58      245.66      3.69 o 
  -2   3   8       53.17       66.16      1.35 o 
  -1   3   8       77.98       79.05      2.25 o 
   0   3   8       38.37       35.63      1.66 o 
   1   3   8        0.52        0.46      1.12 o 
   2   3   8       48.47       42.08      1.55 o 
   3   3   8      203.73      209.61      3.57 o 
   4   3   8        1.53        0.88      0.68 o 
   5   3   8        0.05       -0.22      1.39 o 
   6   3   8        0.18        1.73      2.34 o 
  -8   4   8        1.54        1.22      1.77 o 
  -7   4   8        2.62        4.66      2.12 o 
  -6   4   8        2.42        3.45      1.24 o 
  -5   4   8       48.97       56.77      2.82 o 
  -4   4   8        0.42        1.08      1.06 o 
  -3   4   8       69.60       78.17      1.93 o 
  -2   4   8        0.37        0.64      0.73 o 
  -1   4   8       26.03       36.25      1.27 o 
   0   4   8        1.49        0.58      0.77 o 
   1   4   8       26.26       33.35      1.44 o 
   2   4   8       29.37       28.15      1.99 o 
   3   4   8       25.21       28.70      2.71 o 
   4   4   8        0.11        1.26      1.06 o 
   5   4   8        1.10        3.20      1.91 o 
   6   4   8        2.91        3.89      2.70 o 
  -8   5   8        3.43        5.38      4.56 o 
  -7   5   8        1.23        0.10      1.67 o 
  -6   5   8        7.45        8.25      1.81 o 
  -5   5   8        1.56        2.64      1.35 o 
  -4   5   8       26.24       32.50      1.65 o 
  -3   5   8        2.86        3.37      1.24 o 
  -2   5   8       85.32       85.85      2.09 o 
  -1   5   8        9.10        9.20      0.95 o 
   0   5   8       57.89       63.06      3.96 o 
   1   5   8       29.01       38.01      2.28 o 
   2   5   8       50.31       44.39      2.17 o 
   3   5   8       32.20       30.86      2.11 o 
   4   5   8        1.61        4.19      1.32 o 
   5   5   8        1.62        0.62      1.24 o 
  -7   6   8        0.93        0.41      2.10 o 
  -6   6   8        3.24        6.24      1.63 o 
  -5   6   8        5.97        4.10      1.34 o 
  -4   6   8        2.73        1.89      1.44 o 
  -3   6   8      270.33      262.58      4.90 o 
  -2   6   8        4.34        3.16      1.11 o 
  -1   6   8       77.70       75.43      4.69 o 
   0   6   8       55.12       55.32      2.98 o 
   1   6   8      126.69      129.91      4.03 o 
   2   6   8       28.85       28.98      2.13 o 
   3   6   8       13.13       12.76      2.12 o 
   4   6   8        4.51        7.05      1.90 o 
   5   6   8        9.34       13.78      4.03 o 
  -7   7   8        0.00        1.31      2.11 o 
  -6   7   8        0.06        1.04      2.13 o 
  -5   7   8       10.92       12.33      1.90 o 
  -4   7   8        1.87        1.75      1.27 o 
  -3   7   8        9.69       11.52      2.30 o 
  -2   7   8       33.52       38.92      4.12 o 
  -1   7   8        5.06        4.45      1.79 o 
   0   7   8        9.41        9.75      2.18 o 
   1   7   8        4.09        2.79      2.12 o 
   2   7   8        2.08        2.84      2.12 o 
   3   7   8       21.79       17.03      2.09 o 
   4   7   8        3.63        4.65      2.92 o 
  -6   8   8        2.62        6.95      1.97 o 
  -5   8   8        4.77        5.21      1.64 o 
  -4   8   8        0.66       -1.18      1.93 o 
  -3   8   8        7.02        5.81      1.83 o 
  -2   8   8       32.30       34.86      2.47 o 
  -1   8   8        6.50        7.74      1.68 o 
   0   8   8        0.56        1.68      1.25 o 
   1   8   8       13.22       10.76      1.75 o 
   2   8   8       40.76       36.40      3.61 o 
   3   8   8        6.04        5.84      2.12 o 
   4   8   8        5.19       11.57      3.52 o 
  -5   9   8        0.14        4.30      1.89 o 
  -4   9   8        1.06       -0.36      1.58 o 
  -3   9   8        1.39        1.17      1.69 o 
  -2   9   8        4.27        2.36      2.55 o 
  -1   9   8        9.24        6.00      1.87 o 
   0   9   8       40.32       44.82      6.11 o 
   1   9   8        4.46        1.75      1.58 o 
   2   9   8        8.51        6.22      1.86 o 
   3   9   8        0.61       -2.20      2.20 o 
  -4  10   8        1.27        4.04      2.29 o 
  -3  10   8        4.74        4.87      2.21 o 
  -2  10   8        3.94        0.78      1.53 o 
  -1  10   8        3.68        2.36      2.22 o 
   0  10   8        2.18        1.53      1.89 o 
   1  10   8        9.17       12.00      2.77 o 
   2  10   8        3.63        4.05      2.98 o 
  -2  11   8        0.02        3.61      2.74 o 
  -1  11   8        6.14        5.49      2.19 o 
   0  11   8        6.10       10.01      3.99 o 
  -8   1   9        5.30        3.15      1.93 o 
  -7   1   9       25.24       20.11      2.05 o 
  -6   1   9       24.01       28.53      3.40 o 
  -5   1   9       49.77       50.50      1.85 o 
  -4   1   9       16.23       14.79      1.32 o 
  -3   1   9      543.06      532.76      4.88 o 
  -2   1   9       63.36       57.84      1.48 o 
  -1   1   9      167.99      165.42      3.47 o 
   0   1   9      137.35      141.16      1.87 o 
   1   1   9      291.26      316.55      3.62 o 
   2   1   9       51.22       45.90      1.40 o 
   3   1   9       85.82       90.32      4.83 o 
   4   1   9       40.52       39.54      2.03 o 
   5   1   9        0.13        0.40      1.64 o 
   6   1   9        0.04       -1.52      2.04 o 
  -8   2   9        0.77       -1.38      1.59 o 
  -7   2   9        1.53        2.18      1.76 o 
  -6   2   9       14.34       15.52      2.05 o 
  -5   2   9        2.87        2.56      0.96 o 
  -4   2   9        6.59        4.82      0.96 o 
  -3   2   9      239.98      223.49      2.85 o 
  -2   2   9      504.54      525.12      7.19 o 
  -1   2   9       13.12       16.84      1.81 o 
   0   2   9      362.42      382.19      5.93 o 
   1   2   9       95.95       92.37      2.13 o 
   2   2   9       10.94       13.94      1.25 o 
   3   2   9      156.61      164.68      2.66 o 
   4   2   9       20.95       15.02      2.29 o 
   5   2   9        1.41        4.75      1.96 o 
   6   2   9        2.75        2.50      3.07 o 
  -8   3   9       23.19       28.25      3.96 o 
  -7   3   9        0.36        0.60      0.89 o 
  -6   3   9       47.36       43.35      1.99 o 
  -5   3   9       42.09       43.16      1.91 o 
  -4   3   9       17.96       16.33      1.37 o 
  -3   3   9      285.51      301.42      4.33 o 
  -2   3   9        9.53       10.62      0.82 o 
  -1   3   9        0.19        0.52      0.43 o 
   0   3   9      581.22      549.02     11.01 o 
   1   3   9       40.14       46.37      3.27 o 
   2   3   9       96.00       85.44      1.61 o 
   3   3   9        0.14        1.10      0.94 o 
   4   3   9       38.61       34.73      2.26 o 
   5   3   9        3.79        2.51      1.59 o 
   6   3   9        3.17        5.24      2.82 o 
  -8   4   9        3.38        5.43      2.17 o 
  -7   4   9        7.25        9.65      3.26 o 
  -6   4   9       14.48       15.10      1.33 o 
  -5   4   9        0.21        1.35      1.13 o 
  -4   4   9        1.13        2.35      1.29 o 
  -3   4   9        5.63        4.47      0.79 o 
  -2   4   9      137.04      129.07      1.94 o 
  -1   4   9       32.45       35.51      1.56 o 
   0   4   9       30.37       28.10      1.23 o 
   1   4   9       30.04       31.12      1.59 o 
   2   4   9      110.41      109.68      2.99 o 
   3   4   9        2.24        3.20      1.39 o 
   4   4   9        0.37        1.61      1.32 o 
   5   4   9        0.00       -1.60      1.60 o 
  -8   5   9        0.36        4.30      2.35 o 
  -7   5   9        4.10        3.93      1.39 o 
  -6   5   9        2.16        2.84      1.51 o 
  -5   5   9       31.46       31.15      2.02 o 
  -4   5   9      106.05      105.26      4.54 o 
  -3   5   9      685.91      733.44      9.63 o 
  -2   5   9       74.97       72.76      1.79 o 
  -1   5   9       33.75       31.40      1.60 o 
   0   5   9       44.54       50.16      1.81 o 
   1   5   9        6.34        7.36      1.52 o 
   2   5   9      326.59      328.09      6.20 o 
   3   5   9       25.20       25.54      2.02 o 
   4   5   9        4.11        2.87      1.13 o 
   5   5   9       21.92       19.18      5.54 o 
  -7   6   9        0.44        0.34      1.81 o 
  -6   6   9       14.52       16.24      1.88 o 
  -5   6   9        1.22        1.21      1.34 o 
  -4   6   9       55.73       58.22      2.23 o 
  -3   6   9       52.64       60.55      2.26 o 
  -2   6   9      167.54      160.38      3.47 o 
  -1   6   9       47.02       44.36      4.48 o 
   0   6   9       53.46       43.70      3.29 o 
   1   6   9       32.31       33.08      1.98 o 
   2   6   9      136.60      139.37      3.40 o 
   3   6   9       16.72       17.73      2.11 o 
   4   6   9        5.85        6.75      1.96 o 
   5   6   9        0.76        3.05      2.13 o 
  -7   7   9        0.13        3.30      1.68 o 
  -6   7   9        0.72        2.10      1.99 o 
  -5   7   9        5.46        2.77      1.28 o 
  -4   7   9       10.09        8.87      1.55 o 
  -3   7   9      248.30      237.10      6.26 o 
  -2   7   9        3.57        2.73      1.17 o 
  -1   7   9       15.61       13.11      1.81 o 
   0   7   9       66.47       68.86      2.83 o 
   1   7   9        0.19        0.59      1.65 o 
   2   7   9       72.71       81.71      3.98 o 
   3   7   9        1.29        3.05      2.29 o 
   4   7   9        0.02        0.72      1.96 o 
  -6   8   9        0.00        3.67      1.60 o 
  -5   8   9        0.57        0.53      1.79 o 
  -4   8   9        0.33        1.01      1.61 o 
  -3   8   9       42.24       44.13      3.01 o 
  -2   8   9       43.04       36.58      4.59 o 
  -1   8   9        2.95        3.07      1.46 o 
   0   8   9        3.07        1.50      1.39 o 
   1   8   9        7.69        6.25      1.67 o 
   2   8   9        0.02        2.72      1.73 o 
   3   8   9        0.76        1.39      1.81 o 
   4   8   9        0.01        6.11      6.91 o 
  -5   9   9        0.16       -0.33      1.75 o 
  -4   9   9        1.02        1.62      1.77 o 
  -3   9   9        4.96        3.75      1.59 o 
  -2   9   9        0.65       -0.09      1.44 o 
  -1   9   9       30.47       22.50      4.66 o 
   0   9   9       12.40       10.18      1.64 o 
   1   9   9        1.01        2.00      1.49 o 
   2   9   9       13.69        8.53      2.42 o 
   3   9   9        4.99        3.36      1.88 o 
  -4  10   9        6.38        6.44      2.22 o 
  -3  10   9        0.06        1.21      1.64 o 
  -2  10   9        2.39        0.43      1.51 o 
  -1  10   9        0.74        1.35      1.50 o 
   0  10   9        0.63       -0.59      1.48 o 
   1  10   9        0.01       -1.02      1.88 o 
  -8   0  10        0.01        0.66      2.52 o 
  -7   0  10      117.48      126.99      4.35 o 
  -6   0  10        5.16        7.26      1.70 o 
  -5   0  10       64.73       61.69      2.10 o 
  -4   0  10       13.50       15.35      1.78 o 
  -3   0  10      533.45      547.02      6.76 o 
  -2   0  10      322.99      324.65      4.91 o 
  -1   0  10       31.67       23.42      1.60 o 
   0   0  10      589.78      616.67     10.04 o 
   1   0  10      101.39      108.18      2.76 o 
   2   0  10      206.03      192.81      3.93 o 
   3   0  10      170.43      148.86      6.76 o 
   4   0  10        7.19        9.02      2.22 o 
   5   0  10       33.06       41.97     14.92 o 
   6   0  10       15.80       10.08      5.80 o 
  -8   1  10        0.03       -0.63      1.65 o 
  -7   1  10        2.07        1.32      1.45 o 
  -6   1  10       30.16       35.64      3.52 o 
  -5   1  10      174.58      189.84      3.43 o 
  -4   1  10      125.29      130.77      1.77 o 
  -3   1  10        1.66        2.38      0.47 o 
  -2   1  10        5.01        2.84      0.92 o 
  -1   1  10      214.96      203.81      3.29 o 
   0   1  10      127.08      121.95      1.66 o 
   1   1  10        6.50        6.43      0.75 o 
   2   1  10       59.75       61.47      1.57 o 
   3   1  10       16.86       18.60      1.45 o 
   4   1  10        1.76        2.28      1.21 o 
   5   1  10        1.20        1.23      1.77 o 
   6   1  10        1.45        3.55      3.58 o 
  -8   2  10        0.03        0.18      1.53 o 
  -7   2  10        2.39        1.31      1.14 o 
  -6   2  10       43.47       47.10      2.23 o 
  -5   2  10        7.13        7.55      1.16 o 
  -4   2  10        4.60        4.29      0.78 o 
  -3   2  10       48.52       52.53      1.51 o 
  -2   2  10      142.60      169.72      2.95 o 
  -1   2  10      103.31       98.74      2.01 o 
   0   2  10      181.77      191.41      2.05 o 
   1   2  10       62.19       61.99      1.27 o 
   2   2  10      128.39      127.24      2.33 o 
   3   2  10      269.34      233.40      4.15 o 
   4   2  10        0.17        0.37      1.41 o 
   5   2  10        3.56        2.81      2.19 o 
   6   2  10        1.52       -1.22      6.48 o 
  -8   3  10        1.13        4.75      1.99 o 
  -7   3  10        1.05        0.80      1.53 o 
  -6   3  10        0.57        1.63      0.93 o 
  -5   3  10       69.48       75.17      1.95 o 
  -4   3  10       47.56       49.80      1.68 o 
  -3   3  10       33.81       36.84      1.44 o 
  -2   3  10       14.20       13.19      1.37 o 
  -1   3  10       23.46       24.70      2.08 o 
   0   3  10        8.77       14.74      0.86 o 
   1   3  10        0.02        0.52      1.01 o 
   2   3  10       89.18       91.95      1.93 o 
   3   3  10        0.27       -0.52      0.87 o 
   4   3  10        0.04        0.82      1.22 o 
   5   3  10       16.00       16.84      3.44 o 
  -8   4  10        0.08        1.73      1.96 o 
  -7   4  10        2.52        1.19      1.34 o 
  -6   4  10        6.48        7.18      1.12 o 
  -5   4  10        0.28        0.99      1.25 o 
  -4   4  10        0.81        1.19      0.87 o 
  -3   4  10        3.47        2.50      1.05 o 
  -2   4  10       19.07       20.56      0.88 o 
  -1   4  10       25.05       29.46      1.26 o 
   0   4  10      162.33      157.48      4.19 o 
   1   4  10      128.20      133.24      2.87 o 
   2   4  10        7.99        9.45      1.71 o 
   3   4  10        0.40        0.80      0.94 o 
   4   4  10       13.08       18.20      2.61 o 
   5   4  10        1.77        1.78      2.30 o 
  -8   5  10        0.26        1.78      1.50 o 
  -7   5  10        3.23        4.98      1.63 o 
  -6   5  10        5.23        9.99      2.01 o 
  -5   5  10        4.00        4.35      1.24 o 
  -4   5  10       95.52      100.78      3.07 o 
  -3   5  10      250.98      252.37      4.34 o 
  -2   5  10        2.66        0.77      0.85 o 
  -1   5  10       68.98       65.16      1.55 o 
   0   5  10      138.80      132.06      2.06 o 
   1   5  10       13.13        9.97      1.36 o 
   2   5  10       69.74       65.70      2.50 o 
   3   5  10        2.35        3.33      1.27 o 
   4   5  10        0.64        0.93      1.10 o 
   5   5  10        0.74        1.77      2.26 o 
  -7   6  10        8.87        9.75      1.87 o 
  -6   6  10        0.33        0.74      1.29 o 
  -5   6  10        2.14        2.12      1.27 o 
  -4   6  10       17.59       18.40      1.62 o 
  -3   6  10      151.72      158.72      3.55 o 
  -2   6  10        0.00        5.80      2.91 o 
  -1   6  10        0.10        1.04      1.14 o 
   0   6  10       31.48       33.25      2.27 o 
   1   6  10       15.02       16.57      1.60 o 
   2   6  10        0.08        0.16      1.05 o 
   3   6  10        8.57        5.20      1.74 o 
   4   6  10        0.00        0.29      1.79 o 
  -7   7  10        0.92        2.62      1.76 o 
  -6   7  10        0.34        2.44      1.35 o 
  -5   7  10        2.15        0.43      1.21 o 
  -4   7  10        6.84        9.54      1.92 o 
  -3   7  10        0.41        0.38      1.29 o 
  -2   7  10        0.04        0.43      1.36 o 
  -1   7  10       55.00       56.14      1.81 o 
   0   7  10        1.37        2.58      1.49 o 
   1   7  10       31.30       22.99      3.61 o 
   2   7  10       75.66       71.80      3.22 o 
   3   7  10       25.74       28.00      5.09 o 
   4   7  10        2.44        1.46      2.66 o 
  -6   8  10        0.45        3.40      2.04 o 
  -5   8  10        3.93        3.60      1.42 o 
  -4   8  10       86.39       81.99      2.71 o 
  -3   8  10        1.12        2.07      1.36 o 
  -2   8  10        0.43       -1.14      1.14 o 
  -1   8  10       25.86       20.77      2.41 o 
   0   8  10        0.93        2.61      1.54 o 
   1   8  10        8.78        8.43      1.52 o 
   2   8  10        0.08       -0.43      1.20 o 
   3   8  10        3.82        5.62      3.30 o 
  -5   9  10        3.21        6.40      3.06 o 
  -4   9  10        3.00        6.86      1.93 o 
  -3   9  10        0.15        1.33      1.57 o 
  -2   9  10        3.00        1.56      1.64 o 
  -1   9  10        8.82        7.76      2.19 o 
   0   9  10        0.00        1.65      1.39 o 
   1   9  10        1.40        0.77      1.55 o 
   2   9  10       18.55       12.33      2.36 o 
  -4  10  10        0.24        1.10      1.58 o 
  -3  10  10        0.00       -0.49      2.29 o 
  -2  10  10        0.03       -0.57      1.70 o 
  -1  10  10        2.53        2.54      1.53 o 
   0  10  10        0.53       -0.33      1.41 o 
   1  10  10        0.65       -0.75      1.82 o 
  -8   1  11        1.95        1.14      1.18 o 
  -7   1  11        0.59        0.52      1.40 o 
  -6   1  11       87.59       95.35      2.23 o 
  -5   1  11        6.25        7.82      1.31 o 
  -4   1  11       48.98       54.27      1.32 o 
  -3   1  11        0.45        0.40      0.50 o 
  -2   1  11      120.33      122.33      2.70 o 
  -1   1  11       64.81       57.88      0.95 o 
   0   1  11      268.76      264.48      3.15 o 
   1   1  11      155.68      146.06      2.11 o 
   2   1  11       47.41       52.07      2.35 o 
   3   1  11        3.58        4.44      1.45 o 
   4   1  11        0.40        2.02      1.85 o 
   5   1  11       11.48       11.38      3.11 o 
  -8   2  11        4.13        4.75      1.77 o 
  -7   2  11       27.72       26.20      2.03 o 
  -6   2  11       24.79       25.70      1.66 o 
  -5   2  11        0.96        0.85      1.07 o 
  -4   2  11        3.80        4.34      0.72 o 
  -3   2  11      207.67      190.95      3.09 o 
  -2   2  11        0.11       -0.07      0.85 o 
  -1   2  11       11.30       13.11      1.11 o 
   0   2  11       19.20       13.01      0.88 o 
   1   2  11      227.94      221.64      2.57 o 
   2   2  11       88.10       92.85      2.09 o 
   3   2  11        4.44        3.26      1.33 o 
   4   2  11        0.17        2.39      1.48 o 
   5   2  11        3.25        2.80      2.61 o 
  -8   3  11        0.29       -0.71      2.94 o 
  -7   3  11        0.16       -1.01      1.18 o 
  -6   3  11       31.67       39.14      1.74 o 
  -5   3  11       42.48       44.64      1.59 o 
  -4   3  11       77.76       84.25      2.05 o 
  -3   3  11        3.49        3.78      0.61 o 
  -2   3  11        4.80        6.48      1.35 o 
  -1   3  11        7.16        7.57      1.45 o 
   0   3  11       58.61       51.91      1.71 o 
   1   3  11      421.39      397.12      5.17 o 
   2   3  11       86.88       84.36      2.25 o 
   3   3  11        2.40        3.17      1.22 o 
   4   3  11       40.24       46.38      3.81 o 
   5   3  11       23.15       32.68      9.93 o 
  -8   4  11        0.25        2.78      1.87 o 
  -7   4  11        0.02        1.28      1.09 o 
  -6   4  11       17.05       19.42      3.03 o 
  -5   4  11       14.83       15.02      1.28 o 
  -4   4  11      125.98      134.90      2.73 o 
  -3   4  11        4.03        2.36      0.95 o 
  -2   4  11       22.90       23.47      1.90 o 
  -1   4  11       49.32       43.47      1.21 o 
   0   4  11       24.90       24.21      1.64 o 
   1   4  11      367.20      366.38      4.84 o 
   2   4  11        3.62        4.10      1.09 o 
   3   4  11       39.39       40.20      2.33 o 
   4   4  11        0.17       -0.39      1.16 o 
   5   4  11        1.02        0.62      2.22 o 
  -7   5  11        0.26        0.67      1.21 o 
  -6   5  11       35.73       37.49      2.12 o 
  -5   5  11        6.99        4.75      1.46 o 
  -4   5  11      220.23      231.55      4.70 o 
  -3   5  11        3.47        2.45      0.91 o 
  -2   5  11       17.14       18.75      1.06 o 
  -1   5  11        8.78        7.20      0.91 o 
   0   5  11       84.95       87.61      2.08 o 
   1   5  11       10.90       11.06      1.66 o 
   2   5  11       61.81       58.64      3.07 o 
   3   5  11        5.77        3.89      1.19 o 
   4   5  11       22.37       23.80      3.19 o 
  -7   6  11        2.20        6.35      2.65 o 
  -6   6  11        0.67        0.74      1.23 o 
  -5   6  11        5.93        3.57      1.63 o 
  -4   6  11        3.16        2.97      1.36 o 
  -3   6  11       23.19       20.53      2.32 o 
  -2   6  11        1.33        1.90      1.03 o 
  -1   6  11       26.27       34.63      1.23 o 
   0   6  11        5.18        4.96      0.95 o 
   1   6  11       83.79       85.51      3.43 o 
   2   6  11       30.09       29.16      1.94 o 
   3   6  11        0.11        0.87      1.68 o 
   4   6  11        0.12        0.89      1.43 o 
  -7   7  11        0.18       -0.51      7.75 o 
  -6   7  11        1.81        5.88      2.30 o 
  -5   7  11        4.98        6.30      1.91 o 
  -4   7  11      108.05       99.96      3.61 o 
  -3   7  11       37.26       33.72      1.85 o 
  -2   7  11        0.03       -0.90      0.90 o 
  -1   7  11       85.60       80.73      2.67 o 
   0   7  11       84.63       87.87      2.49 o 
   1   7  11       46.17       47.79      2.23 o 
   2   7  11        1.37        0.07      1.30 o 
   3   7  11        1.78       -0.45      2.13 o 
  -6   8  11        0.95        0.88      1.79 o 
  -5   8  11        0.22       -0.83      1.33 o 
  -4   8  11        0.21       -0.84      1.91 o 
  -3   8  11        7.07        5.11      1.61 o 
  -2   8  11        0.01        0.00      1.44 o 
  -1   8  11       10.32       11.43      2.74 o 
   0   8  11        9.96        7.21      2.00 o 
   1   8  11        3.01        3.85      2.12 o 
   2   8  11       10.87        9.92      2.13 o 
   3   8  11        1.18        4.27      2.83 o 
  -5   9  11        0.23        1.56      1.40 o 
  -4   9  11       19.06        9.43      2.03 o 
  -3   9  11        1.36        1.45      1.18 o 
  -2   9  11        0.16        1.97      1.84 o 
  -1   9  11        0.33        1.03      1.39 o 
   0   9  11       13.06       13.65      1.95 o 
   1   9  11        8.54        3.94      1.72 o 
   2   9  11        1.08       -0.89      2.02 o 
  -3  10  11        0.12        2.36      1.71 o 
  -2  10  11        0.75        0.00      2.01 o 
  -1  10  11        0.65       -0.45      1.55 o 
   0  10  11        0.47        2.37      1.69 o 
  -8   0  12        0.10       -0.24      2.36 o 
  -7   0  12      112.11      109.44      6.23 o 
  -6   0  12       49.05       46.99      3.42 o 
  -5   0  12        0.00        0.35      1.19 o 
  -4   0  12      173.28      189.86      4.19 o 
  -3   0  12      549.06      574.07      7.26 o 
  -2   0  12        0.39        0.43      0.60 o 
  -1   0  12       46.62       41.10      1.35 o 
   0   0  12      224.99      222.91      5.43 o 
   1   0  12       20.30       18.87      3.21 o 
   2   0  12       19.44       28.00      4.14 o 
   3   0  12        0.04        1.26      3.10 o 
   4   0  12        8.10        5.76      2.23 o 
   5   0  12        3.21        1.33      2.37 o 
  -8   1  12       16.29       10.74      2.36 o 
  -7   1  12       20.32       14.89      2.22 o 
  -6   1  12       69.38       73.52      2.13 o 
  -5   1  12        3.45        2.50      1.15 o 
  -4   1  12       80.40       91.04      1.72 o 
  -3   1  12        5.76        6.25      0.52 o 
  -2   1  12      113.20      108.33      2.58 o 
  -1   1  12      121.97      131.77      1.53 o 
   0   1  12      192.60      195.25      6.03 o 
   1   1  12       48.48       46.67      1.43 o 
   2   1  12       88.97       84.11      2.40 o 
   3   1  12      150.99      137.10      3.33 o 
   4   1  12        1.26        0.48      1.35 o 
   5   1  12        1.64        3.36      1.83 o 
  -8   2  12       11.81       14.40      4.07 o 
  -7   2  12        0.70        1.58      1.13 o 
  -6   2  12       19.81       20.72      1.94 o 
  -5   2  12        7.28        4.87      1.28 o 
  -4   2  12       64.80       65.20      1.62 o 
  -3   2  12       53.49       59.51      2.77 o 
  -2   2  12       40.90       42.95      1.89 o 
  -1   2  12      212.07      205.60      3.12 o 
   0   2  12       75.21       76.07      2.04 o 
   1   2  12       93.16       91.83      2.67 o 
   2   2  12        0.57        0.56      0.82 o 
   3   2  12       32.09       41.96      1.89 o 
   4   2  12       14.59       13.88      1.73 o 
   5   2  12        0.25       -0.28      2.44 o 
  -8   3  12        0.02        1.10      1.30 o 
  -7   3  12        3.01        2.46      1.50 o 
  -6   3  12        0.75        2.06      1.24 o 
  -5   3  12       20.86       22.81      1.29 o 
  -4   3  12       14.27       14.13      1.64 o 
  -3   3  12        7.15        7.60      1.40 o 
  -2   3  12        8.07       12.44      1.47 o 
  -1   3  12       28.54       27.50      1.77 o 
   0   3  12        0.52        0.37      1.10 o 
   1   3  12       28.10       33.09      1.45 o 
   2   3  12       29.57       32.45      1.79 o 
   3   3  12        4.17        3.41      1.06 o 
   4   3  12        1.33        1.86      1.32 o 
   5   3  12        0.06        0.55      2.08 o 
  -8   4  12        0.00        0.26      1.90 o 
  -7   4  12        2.64        4.42      2.62 o 
  -6   4  12        5.68        4.81      1.67 o 
  -5   4  12        5.06        5.01      1.00 o 
  -4   4  12        0.01        0.08      0.57 o 
  -3   4  12       17.60       22.06      2.32 o 
  -2   4  12       41.83       43.67      2.43 o 
  -1   4  12        7.95        4.71      1.90 o 
   0   4  12        2.18        1.10      0.72 o 
   1   4  12      105.31      103.31      2.39 o 
   2   4  12      160.26      166.45      2.95 o 
   3   4  12        0.32       -0.03      1.11 o 
   4   4  12        6.11        4.41      1.19 o 
  -7   5  12        3.06        4.73      1.85 o 
  -6   5  12        0.23        1.78      1.20 o 
  -5   5  12        0.40        1.05      1.33 o 
  -4   5  12        3.90        3.49      1.21 o 
  -3   5  12       16.53       13.85      1.11 o 
  -2   5  12       61.27       50.78      3.98 o 
  -1   5  12       87.13       87.34      3.10 o 
   0   5  12       26.98       23.62      1.92 o 
   1   5  12        0.19        0.39      1.24 o 
   2   5  12       33.85       32.58      2.06 o 
   3   5  12       13.51       14.38      1.80 o 
   4   5  12        0.17        1.18      1.65 o 
  -7   6  12        1.08        1.47      1.57 o 
  -6   6  12        0.27        2.42      1.94 o 
  -5   6  12        5.22        4.86      1.57 o 
  -4   6  12       26.19       26.46      3.07 o 
  -3   6  12        3.68        2.42      0.97 o 
  -2   6  12        4.48        3.11      0.78 o 
  -1   6  12        0.35        0.20      0.79 o 
   0   6  12       15.07       17.39      1.86 o 
   1   6  12        5.99        4.89      1.68 o 
   2   6  12       12.51       13.44      1.94 o 
   3   6  12        0.03        0.69      1.20 o 
   4   6  12        0.64        2.06      2.21 o 
  -6   7  12        2.30        7.14      3.70 o 
  -5   7  12        1.59        0.59      1.46 o 
  -4   7  12       54.54       53.10      3.52 o 
  -3   7  12        7.69        6.27      1.04 o 
  -2   7  12       36.07       41.55      3.04 o 
  -1   7  12       16.92       16.57      1.46 o 
   0   7  12        3.59        4.33      1.04 o 
   1   7  12       29.15       30.62      3.42 o 
   2   7  12        0.47       -0.74      1.29 o 
   3   7  12        9.50       10.71      3.30 o 
  -6   8  12        1.57        1.87      2.18 o 
  -5   8  12        3.08        2.37      1.81 o 
  -4   8  12       19.37       13.00      1.95 o 
  -3   8  12        1.40       -0.26      1.26 o 
  -2   8  12        0.01       -0.36      1.21 o 
  -1   8  12        0.24        0.37      0.97 o 
   0   8  12        4.48        4.28      1.49 o 
   1   8  12       11.54       12.71      2.20 o 
   2   8  12        0.11        0.06      2.29 o 
  -5   9  12        4.65        2.97      3.81 o 
  -4   9  12        8.02        3.50      2.21 o 
  -3   9  12        0.57        0.79      1.54 o 
  -2   9  12        0.73        1.28      1.20 o 
  -1   9  12        5.45        2.57      1.58 o 
   0   9  12        0.46       -0.29      1.22 o 
   1   9  12       15.31       11.06      2.20 o 
  -3  10  12        0.93       -1.73      4.42 o 
  -2  10  12        1.69        1.03      5.48 o 
  -1  10  12        6.74        5.78      3.73 o 
  -8   1  13        0.26        0.06      1.15 o 
  -7   1  13       12.78        9.54      1.85 o 
  -6   1  13        0.76        0.70      1.08 o 
  -5   1  13       40.21       39.67      1.47 o 
  -4   1  13        1.02        0.33      0.66 o 
  -3   1  13        2.39        1.60      0.34 o 
  -2   1  13        0.01       -0.90      0.90 o 
  -1   1  13        9.46        8.55      0.52 o 
   0   1  13        5.36        3.14      0.65 o 
   1   1  13       25.39       30.56      1.25 o 
   2   1  13        0.11        0.94      1.04 o 
   3   1  13       13.76       21.45      3.09 o 
   4   1  13        0.01        0.88      1.23 o 
   5   1  13        3.34        5.21      2.41 o 
  -8   2  13        4.01        2.39      1.59 o 
  -7   2  13        7.67        5.66      1.40 o 
  -6   2  13        0.12        1.23      1.10 o 
  -5   2  13       58.79       61.64      3.43 o 
  -4   2  13        0.01        0.33      0.64 o 
  -3   2  13       14.31       10.60      1.57 o 
  -2   2  13       42.08       44.14      1.93 o 
  -1   2  13       30.83       34.31      1.63 o 
   0   2  13      262.35      260.03      3.03 o 
   1   2  13        0.81        1.29      0.76 o 
   2   2  13       21.34       19.72      1.24 o 
   3   2  13        0.07        0.21      1.09 o 
   4   2  13       12.68        9.58      1.62 o 
  -8   3  13        0.91        0.78      1.42 o 
  -7   3  13        6.09        5.94      2.00 o 
  -6   3  13       21.59       25.20      1.94 o 
  -5   3  13       45.54       48.83      2.12 o 
  -4   3  13        0.41        0.13      0.57 o 
  -3   3  13      108.70      115.16      3.85 o 
  -2   3  13       60.04       57.59      2.48 o 
  -1   3  13      586.47      569.59      8.87 o 
   0   3  13        6.21        4.83      1.13 o 
   1   3  13       17.33       16.69      1.41 o 
   2   3  13        0.03        0.33      0.91 o 
   3   3  13        3.41        6.31      1.07 o 
   4   3  13       12.65       18.18      2.35 o 
  -8   4  13        0.01        2.58      1.62 o 
  -7   4  13        2.32        0.24      1.62 o 
  -6   4  13        1.30        1.12      1.34 o 
  -5   4  13       40.92       49.96      1.60 o 
  -4   4  13        5.72        5.11      0.76 o 
  -3   4  13        1.28        1.68      1.46 o 
  -2   4  13      153.63      159.34      4.29 o 
  -1   4  13       20.44       22.43      2.20 o 
   0   4  13      107.27       99.60      1.84 o 
   1   4  13        0.98        0.68      1.02 o 
   2   4  13       79.46       68.23      2.51 o 
   3   4  13        1.14       -1.46      1.49 o 
   4   4  13        0.01        2.59      4.41 o 
  -7   5  13        0.71        0.89      1.46 o 
  -6   5  13        0.77        2.57      1.11 o 
  -5   5  13        2.54        1.17      1.06 o 
  -4   5  13        0.07        0.83      0.79 o 
  -3   5  13       19.56       19.96      2.70 o 
  -2   5  13      104.95      101.19      3.81 o 
  -1   5  13      116.26      120.44      3.26 o 
   0   5  13      116.14      106.44      2.08 o 
   1   5  13        6.78        5.32      1.15 o 
   2   5  13       11.59       10.28      1.36 o 
   3   5  13        9.38       13.94      1.99 o 
   4   5  13       24.50       36.96      4.75 o 
  -7   6  13        2.09        1.56      1.23 o 
  -6   6  13        3.56        7.38      1.54 o 
  -5   6  13       22.35       25.60      2.71 o 
  -4   6  13       43.12       41.25      3.20 o 
  -3   6  13        3.57        1.72      0.91 o 
  -2   6  13        0.80        2.48      0.72 o 
  -1   6  13       32.75       25.85      1.36 o 
   0   6  13        1.39        1.92      1.28 o 
   1   6  13       24.69       29.32      3.39 o 
   2   6  13        0.50       -0.26      1.15 o 
   3   6  13        4.41        3.20      1.48 o 
  -6   7  13        1.42        3.92      1.55 o 
  -5   7  13        0.00        4.76      2.22 o 
  -4   7  13        8.12        3.97      1.77 o 
  -3   7  13       29.67       25.83      1.61 o 
  -2   7  13       16.36       13.10      1.69 o 
  -1   7  13       16.37       17.55      1.92 o 
   0   7  13       12.28        9.62      1.66 o 
   1   7  13       11.92        9.54      1.68 o 
   2   7  13        5.36        4.45      1.80 o 
   3   7  13        0.24        2.09      2.24 o 
  -5   8  13        4.14        6.97      2.82 o 
  -4   8  13       25.03       21.70      1.95 o 
  -3   8  13        1.14       -1.13      1.61 o 
  -2   8  13        4.25        3.57      1.54 o 
  -1   8  13        4.03        3.42      1.14 o 
   0   8  13        1.67        1.62      1.19 o 
   1   8  13        4.75        1.84      1.89 o 
   2   8  13        1.94        2.89      2.13 o 
  -4   9  13        9.59        4.26      2.48 o 
  -3   9  13        0.22       -1.12      2.00 o 
  -2   9  13        3.12        2.11      2.65 o 
  -1   9  13       11.58        8.32      2.65 o 
   0   9  13        5.89        3.43      2.38 o 
   1   9  13       10.09        8.03      3.83 o 
  -8   0  14        8.92        7.14      2.88 o 
  -7   0  14        5.27        3.84      1.65 o 
  -6   0  14       37.88       47.80      3.42 o 
  -5   0  14       11.40        7.97      1.98 o 
  -4   0  14       10.13       10.78      1.83 o 
  -3   0  14        9.41       13.99      1.01 o 
  -2   0  14       28.76       26.52      1.57 o 
  -1   0  14       35.73       34.16      2.83 o 
   0   0  14      403.85      395.69      7.42 o 
   1   0  14       15.81       12.80      1.87 o 
   2   0  14       10.42       10.62      3.64 o 
   3   0  14       32.85       34.30      8.29 o 
   4   0  14       32.52       32.95      7.06 o 
  -8   1  14        9.45        7.60      2.07 o 
  -7   1  14       25.13       34.03      3.53 o 
  -6   1  14       35.07       36.50      1.81 o 
  -5   1  14        3.30        3.42      1.17 o 
  -4   1  14       35.14       36.09      1.38 o 
  -3   1  14       65.72       69.89      1.83 o 
  -2   1  14       46.11       48.22      2.10 o 
  -1   1  14       31.77       36.44      1.36 o 
   0   1  14       57.90       52.22      1.50 o 
   1   1  14       37.77       40.75      1.43 o 
   2   1  14      159.61      147.75      3.05 o 
   3   1  14        5.16        6.57      2.17 o 
   4   1  14        3.48        1.65      1.26 o 
  -8   2  14        4.71        3.34      2.67 o 
  -7   2  14       10.20        7.10      1.44 o 
  -6   2  14       11.48       10.68      1.27 o 
  -5   2  14       36.99       43.25      1.29 o 
  -4   2  14       59.99       59.61      2.96 o 
  -3   2  14       21.83       23.71      2.44 o 
  -2   2  14       16.21       22.29      3.93 o 
  -1   2  14       12.80       11.95      1.34 o 
   0   2  14      172.37      168.38      2.54 o 
   1   2  14       10.39       13.04      1.11 o 
   2   2  14       22.15       21.43      1.49 o 
   3   2  14       15.36       19.26      1.44 o 
   4   2  14        1.62        5.77      2.21 o 
  -8   3  14        1.67       -0.28      1.18 o 
  -7   3  14        0.52        1.63      1.23 o 
  -6   3  14        0.05        0.35      0.88 o 
  -5   3  14       68.46       73.67      2.62 o 
  -4   3  14        0.03        0.68      1.40 o 
  -3   3  14        0.05       -0.92      1.19 o 
  -2   3  14        2.60        1.80      1.20 o 
  -1   3  14       61.32       62.54      3.53 o 
   0   3  14       13.63       14.53      0.88 o 
   1   3  14        2.29        3.32      1.01 o 
   2   3  14       49.52       55.84      2.69 o 
   3   3  14       11.20       14.47      3.46 o 
   4   3  14        0.18        4.46      3.43 o 
  -7   4  14        2.70        4.10      1.68 o 
  -6   4  14       10.80        7.46      1.24 o 
  -5   4  14       60.18       57.43      2.44 o 
  -4   4  14       92.04       89.90      3.43 o 
  -3   4  14        0.02        0.11      1.09 o 
  -2   4  14       42.67       45.05      3.10 o 
  -1   4  14        6.98        5.52      1.79 o 
   0   4  14       30.20       29.84      1.25 o 
   1   4  14        9.65        9.22      1.30 o 
   2   4  14        1.17        2.67      1.29 o 
   3   4  14        8.65       13.23      1.63 o 
   4   4  14        4.66        8.60      3.00 o 
  -7   5  14        0.00        1.74      1.49 o 
  -6   5  14        0.34        4.34      2.26 o 
  -5   5  14        0.49        1.64      1.03 o 
  -4   5  14        0.34       -0.54      1.33 o 
  -3   5  14        1.58        3.69      1.64 o 
  -2   5  14       35.07       38.67      2.50 o 
  -1   5  14        7.62        6.66      2.22 o 
   0   5  14        0.16       -0.41      0.66 o 
   1   5  14       42.63       44.81      2.92 o 
   2   5  14        0.29        0.58      1.41 o 
   3   5  14        1.24        2.37      1.76 o 
  -7   6  14        0.04        1.93      2.83 o 
  -6   6  14        3.71        4.39      1.63 o 
  -5   6  14        0.00        2.04      1.98 o 
  -4   6  14       11.61        7.06      1.21 o 
  -3   6  14        0.35        2.22      2.75 o 
  -2   6  14       21.41       18.49      3.02 o 
  -1   6  14        8.77        6.88      2.15 o 
   0   6  14        3.42        3.35      0.99 o 
   1   6  14       26.63       25.36      2.26 o 
   2   6  14        3.76        5.09      1.34 o 
   3   6  14        0.13        1.46      1.98 o 
  -6   7  14        0.68       -0.02      1.86 o 
  -5   7  14        8.16        9.47      2.32 o 
  -4   7  14       10.25       13.77      2.49 o 
  -3   7  14        5.25        7.01      2.18 o 
  -2   7  14        0.12       -0.13      0.77 o 
  -1   7  14        0.20       -2.15      2.15 o 
   0   7  14        3.81        2.17      2.15 o 
   1   7  14        0.22       -1.37      1.63 o 
   2   7  14        7.44        5.98      1.72 o 
  -5   8  14        0.15       -2.20      2.20 o 
  -4   8  14        0.12        0.04      1.86 o 
  -3   8  14        0.94        3.73      2.93 o 
  -2   8  14        1.50        2.57      2.17 o 
  -1   8  14        3.37        2.10      2.11 o 
   0   8  14        0.00       -0.02      1.64 o 
   1   8  14        9.52        9.33      3.38 o 
  -4   9  14        0.31        3.09      3.74 o 
  -3   9  14        1.43       -0.48      2.41 o 
  -2   9  14        1.31        2.64      2.20 o 
  -1   9  14        0.00       -0.24      2.74 o 
   0   9  14        0.57       -0.14      2.49 o 
  -8   1  15        4.15        7.46      2.26 o 
  -7   1  15       20.07       26.13      3.62 o 
  -6   1  15        3.56        4.28      1.08 o 
  -5   1  15       15.60       17.77      1.43 o 
  -4   1  15        1.89        1.21      0.56 o 
  -3   1  15       27.01       30.14      1.43 o 
  -2   1  15       58.23       55.78      1.73 o 
  -1   1  15       17.17       20.20      1.10 o 
   0   1  15       12.91       14.10      0.76 o 
   1   1  15       20.08       23.41      2.84 o 
   2   1  15        0.96        1.26      0.94 o 
   3   1  15        3.10        5.10      1.95 o 
   4   1  15        1.00        7.17      2.25 o 
  -8   2  15        8.51        5.44      2.30 o 
  -7   2  15        0.78        0.44      1.36 o 
  -6   2  15        5.60        5.41      1.48 o 
  -5   2  15        1.53        2.06      0.81 o 
  -4   2  15       25.25       23.62      1.75 o 
  -3   2  15       19.85       18.80      1.47 o 
  -2   2  15       33.28       30.49      1.78 o 
  -1   2  15       11.59       12.01      1.87 o 
   0   2  15       89.19       93.09      2.34 o 
   1   2  15        2.78        2.06      0.72 o 
   2   2  15       11.86        9.67      1.68 o 
   3   2  15        4.53        6.95      1.71 o 
   4   2  15        1.38        3.25      2.62 o 
  -8   3  15        1.16        3.54      1.40 o 
  -7   3  15       12.56        6.47      1.83 o 
  -6   3  15        0.27       -0.11      1.08 o 
  -5   3  15       11.73        8.73      0.92 o 
  -4   3  15        4.54        3.46      1.42 o 
  -3   3  15      109.68      120.43      4.42 o 
  -2   3  15        0.17        1.90      1.50 o 
  -1   3  15        8.63        5.05      1.66 o 
   0   3  15       39.59       39.25      1.17 o 
   1   3  15      133.39      131.85      2.36 o 
   2   3  15       29.22       32.84      1.77 o 
   3   3  15        9.24       13.57      1.43 o 
  -7   4  15        4.90        8.88      1.55 o 
  -6   4  15       11.96       13.95      1.52 o 
  -5   4  15       19.96       17.86      1.23 o 
  -4   4  15        0.36        1.46      1.84 o 
  -3   4  15        3.43        4.82      1.57 o 
  -2   4  15       23.79       20.28      2.58 o 
  -1   4  15       32.53       30.69      2.19 o 
   0   4  15       39.68       40.65      1.49 o 
   1   4  15       22.21       28.35      1.40 o 
   2   4  15       37.74       37.76      1.83 o 
   3   4  15        3.85        7.99      2.67 o 
  -7   5  15       11.97        9.85      2.30 o 
  -6   5  15        0.06        2.35      2.77 o 
  -5   5  15        2.27        1.22      0.87 o 
  -4   5  15       35.44       39.38      3.00 o 
  -3   5  15       50.57       55.24      3.16 o 
  -2   5  15       55.88       53.04      3.11 o 
  -1   5  15        0.59        0.74      1.30 o 
   0   5  15       38.80       33.98      1.73 o 
   1   5  15       17.36       17.59      2.74 o 
   2   5  15        0.21        2.28      1.97 o 
   3   5  15        6.29       12.87      3.65 o 
  -6   6  15        0.49        6.44      6.74 o 
  -5   6  15       11.85       14.38      2.75 o 
  -4   6  15        0.27        0.74      2.19 o 
  -3   6  15       17.72       18.38      2.37 o 
  -2   6  15        0.53        0.94      1.83 o 
  -1   6  15        0.56        0.87      1.83 o 
   0   6  15        0.22       -1.56      1.71 o 
   1   6  15       49.80       62.44      3.92 o 
   2   6  15        0.93        6.68      3.82 o 
  -6   7  15        0.04        9.46      3.81 o 
  -5   7  15        0.06        4.52      2.40 o 
  -4   7  15        0.02        3.95      2.06 o 
  -3   7  15        1.09        7.64      5.59 o 
  -2   7  15       23.73       18.22      4.17 o 
  -1   7  15        0.25       -0.59      1.59 o 
   0   7  15        0.59        1.66      2.51 o 
   1   7  15       11.96       11.47      5.31 o 
   2   7  15        0.77        1.18      4.09 o 
  -5   8  15        5.15        4.02      2.36 o 
  -4   8  15        2.00        6.76      3.17 o 
  -3   8  15        0.10        1.22      2.41 o 
  -2   8  15        3.19        7.63      2.61 o 
  -1   8  15        6.92        6.45      2.71 o 
   0   8  15        1.20        2.57      3.03 o 
   1   8  15        3.34       -0.69      3.95 o 
  -3   9  15        1.28        1.22      3.98 o 
  -2   9  15        0.04        0.51      2.54 o 
  -8   0  16        2.70        0.07      1.53 o 
  -7   0  16        0.44       -1.71      1.92 o 
  -6   0  16       55.96       48.50      8.60 o 
  -5   0  16        0.04        0.25      1.35 o 
  -4   0  16       23.70       24.07      1.73 o 
  -3   0  16        0.00       -0.34      0.75 o 
  -2   0  16      217.06      221.64      5.81 o 
  -1   0  16      394.24      388.81      7.78 o 
   0   0  16       14.26       14.08      1.93 o 
   1   0  16        4.91        2.55      1.41 o 
   2   0  16        0.58       -0.96      1.82 o 
   3   0  16        0.28        1.62      3.01 o 
  -8   1  16        8.96        9.00      2.01 o 
  -7   1  16        9.09        3.59      1.36 o 
  -6   1  16       11.28        8.94      1.20 o 
  -5   1  16       13.67        8.51      1.77 o 
  -4   1  16       56.08       58.47      3.30 o 
  -3   1  16        0.72       -0.34      0.89 o 
  -2   1  16        4.84        4.99      1.13 o 
  -1   1  16        5.03        5.22      1.13 o 
   0   1  16       13.50       13.59      1.60 o 
   1   1  16       21.21       26.32      1.41 o 
   2   1  16       17.04       17.91      4.33 o 
   3   1  16        2.01        5.25      1.61 o 
  -8   2  16        0.43        0.10      2.74 o 
  -7   2  16        6.82        4.65      1.51 o 
  -6   2  16       26.66       27.58      1.48 o 
  -5   2  16        0.02       -0.13      0.61 o 
  -4   2  16        1.37        1.13      1.17 o 
  -3   2  16       52.82       56.84      2.45 o 
  -2   2  16       11.70        8.52      1.38 o 
  -1   2  16      227.40      229.23      5.63 o 
   0   2  16       36.95       40.86      1.64 o 
   1   2  16        5.85        5.56      1.06 o 
   2   2  16        5.14        8.61      1.52 o 
   3   2  16        6.34        8.76      1.73 o 
  -7   3  16        4.35        5.53      3.36 o 
  -6   3  16        0.23        1.86      1.55 o 
  -5   3  16       21.92       21.32      2.16 o 
  -4   3  16       20.19       21.07      1.90 o 
  -3   3  16       46.47       47.27      3.21 o 
  -2   3  16       13.53       11.00      2.08 o 
  -1   3  16       13.38       18.13      2.13 o 
   0   3  16       55.41       63.01      2.40 o 
   1   3  16       42.69       47.12      2.62 o 
   2   3  16        1.00        1.30      1.11 o 
   3   3  16        3.95        5.14      1.76 o 
  -7   4  16        0.26        2.46      1.92 o 
  -6   4  16        0.68        3.66      1.72 o 
  -5   4  16        0.48        0.92      1.92 o 
  -4   4  16        1.77        3.01      2.08 o 
  -3   4  16        2.42        4.81      1.61 o 
  -2   4  16        9.78        8.22      1.81 o 
  -1   4  16        1.09        0.15      1.64 o 
   0   4  16       18.28       20.74      2.49 o 
   1   4  16        7.80        6.59      1.02 o 
   2   4  16        3.21        4.88      1.61 o 
   3   4  16        5.93        4.70      1.43 o 
  -7   5  16        0.33        4.08      4.33 o 
  -6   5  16        0.29        0.69      3.55 o 
  -5   5  16        0.03        1.69      1.75 o 
  -4   5  16        0.63       -0.12      2.22 o 
  -3   5  16        7.02        6.51      2.22 o 
  -2   5  16        9.91        7.42      2.51 o 
  -1   5  16        6.03       10.81      1.97 o 
   0   5  16        0.71        1.36      1.77 o 
   1   5  16       24.98       23.24      2.52 o 
   2   5  16        2.21        4.43      2.35 o 
  -6   6  16        0.01        1.20      4.04 o 
  -5   6  16        3.11        6.26      2.33 o 
  -4   6  16        3.03        6.15      2.44 o 
  -3   6  16        3.28        0.82      2.09 o 
  -2   6  16        0.26        1.14      2.27 o 
  -1   6  16        1.19        2.63      2.12 o 
   0   6  16        1.93        8.24      5.78 o 
   1   6  16       11.65        8.33      3.01 o 
   2   6  16        0.24        8.05      4.47 o 
  -5   7  16        0.56        2.42      2.08 o 
  -4   7  16        1.00        4.76      2.46 o 
  -3   7  16        3.75        4.10      2.16 o 
  -2   7  16        0.32        1.56      2.44 o 
  -1   7  16        1.26        2.02      2.54 o 
   0   7  16        1.70        3.71      2.34 o 
   1   7  16        2.23        6.64      3.28 o 
  -4   8  16        0.00        1.62      2.19 o 
  -3   8  16        0.11       -2.14      3.07 o 
  -2   8  16        0.35       -1.18      1.93 o 
  -1   8  16        3.71        1.16      2.42 o 
   0   8  16       14.42        8.13      3.47 o 
  -8   1  17        1.40        1.63      4.35 o 
  -7   1  17        2.75        2.67      1.37 o 
  -6   1  17        0.03        2.10      1.14 o 
  -5   1  17        3.80        2.99      0.91 o 
  -4   1  17        9.60        6.83      2.00 o 
  -3   1  17       50.06       51.16      1.48 o 
  -2   1  17        1.30        1.36      1.00 o 
  -1   1  17       25.98       22.65      1.66 o 
   0   1  17       26.83       26.28      1.13 o 
   1   1  17       19.97       22.09      1.43 o 
   2   1  17        2.33        1.22      1.17 o 
   3   1  17        1.22        3.00      1.62 o 
  -7   2  17        0.56        0.75      0.94 o 
  -6   2  17       18.72       13.75      1.55 o 
  -5   2  17        3.98        3.72      1.37 o 
  -4   2  17        1.89        0.11      1.31 o 
  -3   2  17        3.90        4.04      1.71 o 
  -2   2  17      109.12      107.51      3.25 o 
  -1   2  17        5.06        4.28      1.29 o 
   0   2  17        0.12        0.86      0.71 o 
   1   2  17       13.67       15.24      1.52 o 
   2   2  17        4.08        5.78      1.41 o 
   3   2  17        1.29        3.05      1.65 o 
  -7   3  17        0.01        1.22      3.37 o 
  -6   3  17        2.20        3.35      1.76 o 
  -5   3  17       13.24        7.22      2.01 o 
  -4   3  17       19.26       18.63      2.37 o 
  -3   3  17        0.00       -0.62      1.50 o 
  -2   3  17       51.15       56.12      3.50 o 
  -1   3  17       22.07       24.12      2.59 o 
   0   3  17       16.57       15.91      1.84 o 
   1   3  17       29.76       27.47      2.05 o 
   2   3  17        1.24        3.38      1.28 o 
  -7   4  17        2.55        6.99      2.83 o 
  -6   4  17        0.32        4.55      3.24 o 
  -5   4  17        6.16        5.26      2.50 o 
  -4   4  17        0.93        1.78      1.98 o 
  -3   4  17       23.63       21.61      2.47 o 
  -2   4  17       14.13       14.74      1.87 o 
  -1   4  17        6.35        6.42      1.53 o 
   0   4  17        0.18       -0.38      1.25 o 
   1   4  17        0.03        0.43      1.63 o 
   2   4  17        4.44       12.18      5.98 o 
  -6   5  17       11.88       10.10      3.41 o 
  -5   5  17        0.00        1.34      1.60 o 
  -4   5  17        2.38        3.85      2.11 o 
  -3   5  17        1.02        0.42      1.95 o 
  -2   5  17       22.01       16.57      2.94 o 
  -1   5  17        0.73        0.93      2.12 o 
   0   5  17        3.94        4.99      2.43 o 
   1   5  17       18.04       16.43      3.67 o 
   2   5  17        2.00        7.30      4.80 o 
  -6   6  17        0.04        1.19      1.73 o 
  -5   6  17        3.52        0.66      2.45 o 
  -4   6  17        0.01        2.50      2.13 o 
  -3   6  17        1.94        5.53      3.04 o 
  -2   6  17       31.47       36.82      3.72 o 
  -1   6  17       11.44        8.04      2.35 o 
   0   6  17        4.80        3.59      1.97 o 
   1   6  17       16.11       18.89      3.53 o 
  -5   7  17        0.98        3.13      2.55 o 
  -4   7  17        0.12        3.77      2.16 o 
  -3   7  17        1.11        7.35      4.36 o 
  -2   7  17        5.97       10.22      2.95 o 
  -1   7  17        1.83        1.24      1.82 o 
   0   7  17       17.32       18.53      6.84 o 
  -3   8  17        0.56        4.61      2.46 o 
  -2   8  17        3.76        6.96      2.54 o 
  -7   0  18       17.17       22.37      1.96 o 
  -6   0  18        0.02        0.63      1.14 o 
  -5   0  18        4.52        1.99      1.12 o 
  -4   0  18       61.70       54.13     10.79 o 
  -3   0  18        0.00        0.50      2.06 o 
  -2   0  18       81.87       88.84      5.74 o 
  -1   0  18       93.97       96.61      2.96 o 
   0   0  18       32.49       31.68      1.72 o 
   1   0  18        0.14        2.53      1.40 o 
   2   0  18       29.26        5.08      8.87 o 
  -7   1  18        0.20        7.71      3.83 o 
  -6   1  18       26.95       24.14      2.48 o 
  -5   1  18       26.35       25.94      4.05 o 
  -4   1  18       27.86       35.07      3.70 o 
  -3   1  18       36.07       39.07      2.51 o 
  -2   1  18        7.05        7.84      1.14 o 
  -1   1  18      141.32      137.49      4.57 o 
   0   1  18       27.49       30.15      2.75 o 
   1   1  18        0.10        1.04      1.20 o 
   2   1  18        0.16        2.92      1.46 o 
  -7   2  18        9.44       13.82      5.17 o 
  -6   2  18        8.27        8.09      3.23 o 
  -5   2  18        0.30       -0.64      0.99 o 
  -4   2  18        4.30        5.09      1.23 o 
  -3   2  18        8.75        7.44      1.25 o 
  -2   2  18        8.04       10.35      1.96 o 
  -1   2  18       28.44       28.42      2.41 o 
   0   2  18        2.47        1.75      1.38 o 
   1   2  18        0.18        1.09      1.55 o 
   2   2  18       11.56       13.87      2.65 o 
  -7   3  18        0.66        8.89      3.99 o 
  -6   3  18        0.25       -0.85      1.79 o 
  -5   3  18       26.21       19.59      3.02 o 
  -4   3  18        5.76        5.14      1.83 o 
  -3   3  18        0.06        5.22      2.15 o 
  -2   3  18        5.92        6.02      1.68 o 
  -1   3  18       21.13       15.26      2.76 o 
   0   3  18        4.49        6.46      2.00 o 
   1   3  18        0.34        2.13      2.02 o 
   2   3  18        0.88        1.49      1.88 o 
  -7   4  18        0.68       -4.04      6.00 o 
  -6   4  18        6.89       11.05      5.96 o 
  -5   4  18        4.25        1.41      1.58 o 
  -4   4  18        4.38        5.04      1.72 o 
  -3   4  18       11.23       10.13      1.85 o 
  -2   4  18       25.57       28.09      4.56 o 
  -1   4  18        1.17        0.37      1.82 o 
   0   4  18        0.98        2.73      2.43 o 
   1   4  18        0.46        0.27      3.47 o 
   2   4  18       13.17       16.63      4.46 o 
  -6   5  18        1.80        0.81      2.88 o 
  -5   5  18        3.94        2.95      1.95 o 
  -4   5  18        0.26        0.51      1.77 o 
  -3   5  18        2.66        2.21      1.78 o 
  -2   5  18        0.87        0.04      1.57 o 
  -1   5  18        3.15        5.67      1.91 o 
   0   5  18        9.46       10.17      2.18 o 
   1   5  18        1.84        5.14      3.57 o 
  -5   6  18        0.02        3.10      2.22 o 
  -4   6  18        1.01        6.74      3.56 o 
  -3   6  18        6.93        5.73      2.61 o 
  -2   6  18        0.06        0.30      1.69 o 
  -1   6  18        0.04        1.54      1.90 o 
   0   6  18       11.49        9.15      3.26 o 
  -4   7  18        1.10        1.07      3.53 o 
  -3   7  18        8.20       12.13      3.54 o 
  -2   7  18        0.16       -0.60      1.94 o 
  -1   7  18        8.91        5.70      3.29 o 
  -7   1  19        0.01        2.44      2.33 o 
  -6   1  19        0.33        2.15      1.79 o 
  -5   1  19        0.36       -0.65      1.50 o 
  -4   1  19       10.58        8.09      1.40 o 
  -3   1  19       24.25       23.83      2.80 o 
  -2   1  19        9.85        8.98      2.02 o 
  -1   1  19        4.77        5.10      1.64 o 
   0   1  19        0.34        1.42      1.97 o 
   1   1  19        4.25        1.76      1.76 o 
   2   1  19        2.19        6.30      5.45 o 
  -7   2  19        0.79        2.04      3.25 o 
  -6   2  19        0.01        1.21      1.69 o 
  -5   2  19        0.13        0.82      1.21 o 
  -4   2  19       30.73       32.00      4.33 o 
  -3   2  19        8.95       11.14      1.42 o 
  -2   2  19        7.17        8.67      1.43 o 
  -1   2  19        0.46        0.82      1.15 o 
   0   2  19        7.41        6.37      1.84 o 
   1   2  19        3.54        4.86      1.92 o 
   2   2  19        3.66        2.42      2.86 o 
  -7   3  19        1.50       10.99      6.04 o 
  -6   3  19        0.22       -0.01      1.39 o 
  -5   3  19        0.72       -0.06      1.32 o 
  -4   3  19        3.31        0.46      1.92 o 
  -3   3  19       12.87       15.90      1.57 o 
  -2   3  19        4.29        8.50      2.21 o 
  -1   3  19        0.05        0.70      1.64 o 
   0   3  19        4.03       10.45      3.05 o 
   1   3  19        1.91        4.46      1.88 o 
  -6   4  19        0.17       -0.29      1.81 o 
  -5   4  19        0.03       -0.94      1.65 o 
  -4   4  19       11.02        6.37      2.16 o 
  -3   4  19       13.77       12.19      2.64 o 
  -2   4  19        0.51        2.58      2.44 o 
  -1   4  19        0.05        0.23      1.93 o 
   0   4  19        2.73        4.61      2.62 o 
   1   4  19        0.05        9.15      3.33 o 
  -6   5  19        0.39        7.42      3.53 o 
  -5   5  19        0.88        5.41      2.89 o 
  -4   5  19        0.58       -0.33      1.42 o 
  -3   5  19       16.58       19.32      2.26 o 
  -2   5  19        0.85        2.27      1.63 o 
  -1   5  19       18.19       18.49      2.36 o 
   0   5  19       17.04       31.77      4.46 o 
  -5   6  19        0.17        4.46      4.13 o 
  -4   6  19        0.85       -1.03      1.89 o 
  -3   6  19        8.12       10.44      3.37 o 
  -2   6  19        0.46        2.22      2.56 o 
  -1   6  19        2.49        1.37      2.28 o 
  -7   0  20       17.24       18.97      8.06 o 
  -6   0  20        1.71        2.66      3.66 o 
  -5   0  20        0.89        2.22      2.59 o 
  -4   0  20        1.76        2.42      2.62 o 
  -3   0  20       83.28       83.76      7.58 o 
  -2   0  20       30.64       36.12      4.81 o 
  -1   0  20        2.16        2.23      4.04 o 
   0   0  20        2.60        5.51      3.64 o 
   1   0  20       29.01       36.61      5.11 o 
  -6   1  20       14.25        9.48      5.12 o 
  -5   1  20       20.71       10.27      2.56 o 
  -4   1  20        6.85        3.12      2.83 o 
  -3   1  20        6.65        3.52      3.21 o 
  -2   1  20      128.91      121.03      8.15 o 
  -1   1  20        8.89        8.63      4.78 o 
   0   1  20        3.41        4.47      4.29 o 
   1   1  20        2.09        2.22      2.47 o 
  -6   2  20        0.46       -0.86      1.53 o 
  -5   2  20        1.12        1.25      1.58 o 
  -4   2  20        4.55        5.27      1.80 o 
  -3   2  20        0.08        0.82      1.39 o 
  -2   2  20       18.90       17.93      3.09 o 
  -1   2  20        2.52        0.35      1.30 o 
   0   2  20        1.20        1.30      1.42 o 
   1   2  20       28.50       36.68      4.28 o 
  -6   3  20        0.92        1.44      1.33 o 
  -5   3  20        0.99        0.81      1.26 o 
  -4   3  20        5.29        2.73      1.84 o 
  -3   3  20        0.17       -1.48      1.48 o 
  -2   3  20       12.11       15.62      2.30 o 
  -1   3  20        5.33        5.31      1.83 o 
   0   3  20        4.14        6.33      3.91 o 
   1   3  20        0.01        0.27      2.62 o 
  -6   4  20        0.00        1.11      3.00 o 
  -5   4  20        0.10        0.72      1.45 o 
  -4   4  20       11.99        7.17      1.95 o 
  -3   4  20        0.03        2.26      2.33 o 
  -2   4  20        5.14        8.61      2.11 o 
  -1   4  20        1.31        1.71      1.65 o 
   0   4  20        0.93        2.47      1.89 o 
  -5   5  20        0.86        2.50      1.77 o 
  -4   5  20        0.27        1.88      1.62 o 
  -3   5  20        0.09        2.02      1.85 o 
  -2   5  20        0.04        4.27      2.18 o 
  -1   5  20        0.00       -0.91      1.96 o 
  -3   6  20        1.90        6.35      2.48 o 
  -2   6  20        3.32       -0.77      2.88 o 
  -6   1  21        0.12       -0.35      2.49 o 
  -5   1  21        1.05       -0.74      2.38 o 
  -4   1  21        6.91        3.57      2.35 o 
  -3   1  21        0.01        1.94      2.64 o 
  -2   1  21        1.62        6.06      7.48 o 
  -1   1  21        0.06        0.67      2.41 o 
   0   1  21        0.00        3.66      6.08 o 
  -6   2  21        0.85        0.91      3.26 o 
  -5   2  21        0.12        1.34      3.31 o 
  -4   2  21        0.27       -0.38      2.58 o 
  -3   2  21       11.39        7.18      3.88 o 
  -2   2  21        0.04       -0.19      4.20 o 
  -1   2  21        2.85        3.79      3.22 o 
   0   2  21        1.04        4.98      3.28 o 
  -5   3  21        0.27        1.20      2.61 o 
  -4   3  21        0.07        1.25      2.14 o 
  -3   3  21        6.22        6.31      1.87 o 
  -2   3  21       11.71       10.80      2.16 o 
  -1   3  21        3.63        2.54      1.60 o 
   0   3  21        5.66        3.50      2.50 o 
  -5   4  21        0.20        0.02      1.39 o 
  -4   4  21        0.35        3.59      1.72 o 
  -3   4  21        9.47       12.84      3.59 o 
  -2   4  21        0.45        2.80      1.76 o 
  -1   4  21        0.11        0.87      1.68 o 
  -4   5  21        0.28       10.39      6.15 o 
  -3   5  21        2.15        2.57      2.31 o 
  -2   5  21        0.99        1.33      3.52 o 
  -5   0  22       24.79        8.57      5.02 o 
  -4   0  22        3.73        0.85      2.77 o 
  -3   0  22        9.80        7.68      4.75 o 
  -2   0  22        1.60        0.35      4.45 o 
  -1   0  22       13.96       12.37      4.86 o 
  -5   1  22        5.53        4.75      4.40 o 
  -4   1  22        3.94        3.38      2.45 o 
  -3   1  22        7.61        3.60      4.38 o 
  -2   1  22        8.10        9.02      3.30 o 
  -1   1  22        1.19        0.83      3.07 o 
  -5   2  22        9.58        8.09      6.09 o 
  -4   2  22       32.59       43.18     18.64 o 
  -3   2  22        9.98       11.15      4.43 o 
  -2   2  22        0.00       -1.18      2.71 o 
  -1   2  22        0.06        0.15      2.99 o 
  -4   3  22        0.91        0.85      5.24 o 
  -3   3  22       13.08       15.27      8.08 o 
  -2   3  22        2.30        3.13      3.06 o 
  -3   4  22        8.24       14.52      3.18 o 
  -4   1  23        0.03       -0.95      7.42 o 
  -3   1  23        8.08        9.73      3.64 o 
                                                 
